# Supplementary material for: Optical imaging of the intrinsic adsorption kinetics in single zeolite nanoparticles
Source: Nat Commun. 2026 Mar 11;17:3811. doi: 10.1038/s41467-026-70625-7 (PMC13111643; doi:10.1038/s41467-026-70625-7)
Supplement: Supplementary file 3 — Source Data [file 41467_2026_70625_MOESM3_ESM.xlsx]

## Sheet: Figure 1b
Figure 1b	Time (s)	ΔI/I0	Fitted data
	1	0.000359682	-0.000449592
	2	-0.000302455	-0.000449592
	3	-1.12372e-05	-0.000449592
	4	0.000286111	-0.000449592
	5	-0.000201295	-0.000449592
	6	0.00079191	-0.000449592
	7	-3.26953e-05	-0.000449592
	8	-0.000185968	-0.000449592
	9	-0.000998311	-0.000449592
	10	-0.000894086	-0.000449592
	11	-0.000704028	-0.000449592
	12	-0.000357633	-0.000449592
	13	-0.000654981	-0.000449592
	14	-0.000756141	-0.000449592
	15	-0.000529298	-0.000449592
	16	-0.00160527	-0.000449592
	17	-0.000854235	-0.000449592
	18	-0.000158379	-0.000449592
	19	-0.000431203	-0.000449592
	20	-0.000722421	-0.000449592
	21	-0.00119756	-0.000449592
	22	-0.000722421	-0.000449592
	23	-0.00101057	-0.000449592
	24	-0.00161753	-0.000449592
	25	-0.000737748	-0.000449592
	26	-0.000584476	-0.000449592
	27	-0.000489447	-0.000449592
	28	-0.000544625	-0.000449592
	29	-0.000587541	-0.000449592
	30	-0.000998311	-0.000449592
	31	-0.00123128	-0.000449592
	32	-0.00128646	-0.000449592
	33	-0.000995245	-0.000449592
	34	-0.000498643	-0.000449592
	35	-0.000593672	-0.000449592
	36	-0.000486381	-0.000449592
	37	-0.00123435	-0.000449592
	38	0.000329027	-0.000449592
	39	0.000399533	-0.000449592
	40	-0.000192099	-0.000449592
	41	-9.40042e-05	-0.000449592
	42	-0.000173706	-0.000449592
	43	0.000442449	-0.000449592
	44	-0.000866497	-0.000449592
	45	-0.000563018	-0.000449592
	46	0.000322896	-0.000449592
	47	0.000289177	-0.000449592
	48	-0.000127724	-0.000449592
	49	0.00013897	-0.000449592
	50	0.000126708	-0.000449592
	51	0.000748994	-0.000449592
	52	0.000439383	-0.000449592
	53	0.000914528	-0.000449592
	54	0.000408729	-0.000449592
	55	0.000948248	-0.000449592
	56	-0.000259538	-0.000449592
	57	-0.000762272	-0.000449592
	58	-1.43026e-05	-0.000449592
	59	-0.000425072	-0.000449592
	60	0.000424056	-0.000449592
	61	0.00021254	-0.000449592
	62	9.60535e-05	-0.000449592
	63	-8.17172e-06	-0.000449592
	64	0.000200279	-0.000449592
	65	-2.04083e-06	-0.000449592
	66	-0.00184437	-0.000449592
	67	0.000644768	-0.000449592
	68	-0.000786795	-0.000449592
	69	-0.000654981	-0.000449592
	70	-0.000189033	-0.000449592
	71	0.000466972	-0.000449592
	72	-0.000835842	-0.000449592
	73	-0.000330044	-0.000449592
	74	0.000356616	-0.000449592
	75	0.000359682	-0.000449592
	76	-0.000277931	-0.000449592
	77	9.91189e-05	-0.000449592
	78	0.000742863	-0.000449592
	79	0.000693815	-0.000449592
	80	-0.00107495	-0.000449592
	81	0.00021254	-0.000449592
	82	9.60535e-05	-0.000449592
	83	-8.17172e-06	-0.000449592
	84	0.000454711	-0.000449592
	85	-4.49571e-05	-0.000449592
	86	-0.000765337	-0.000449592
	87	0.000721404	-0.000449592
	88	4.08754e-05	-0.000449592
	89	0.000525216	-0.000449592
	90	-0.000455727	-0.000449592
	91	0.000325962	-0.000449592
	92	-0.000811319	-0.000449592
	93	-0.000179837	-0.000449592
	94	-0.000704028	-0.000449592
	95	-0.000357633	-0.000449592
	96	-0.000654981	-0.000449592
	97	-0.000756141	-0.000449592
	98	-0.000529298	-0.000449592
	99	-3.57607e-05	-0.000449592
	100	0.000506823	-0.000449592
	101	-0.000403614	-0.000449592
	102	-0.000219688	-0.000449592
	103	-9.40042e-05	-0.000449592
	104	-0.000691766	-0.000449592
	105	-0.000495578	-0.000449592
	106	-0.000553821	-0.000449592
	107	0.00024626	-0.000449592
	108	0.000580394	-0.000449592
	109	-0.000765337	-0.000449592
	110	-0.000489447	-0.000449592
	111	-0.000544625	-0.000449592
	112	-0.000587541	-0.000449592
	113	-0.000998311	-0.000449592
	114	-0.000722421	-0.000449592
	115	-0.000483316	-0.000449592
	116	-0.0004404	-0.000449592
	117	-0.000495578	-0.000449592
	118	-0.000553821	-0.000449592
	119	0.00024626	-0.000449592
	120	-0.000412811	-0.000449592
	121	-0.000357633	-0.000449592
	122	-0.00133244	-0.000449592
	123	-0.00092474	-0.000449592
	124	-0.000722421	-0.000449592
	125	-0.000483316	-0.000449592
	126	0.000233999	-0.000449592
	127	-0.000219688	-0.000449592
	128	-0.000811319	-0.000449592
	129	-0.000633523	-0.000449592
	130	-0.00081745	-0.000449592
	131	-0.00078373	-0.000449592
	132	0.000439383	-0.000449592
	133	9.91189e-05	-0.000449592
	134	-0.000544625	-0.000449592
	135	-0.000789861	-0.000449592
	136	-0.000621261	-0.000449592
	137	-0.000731617	-0.000449592
	138	2.55482e-05	-0.000449592
	139	-0.000943133	-0.000449592
	140	-0.00047412	-0.000449592
	141	-0.000863431	-0.000449592
	142	-0.00104736	-0.000449592
	143	-0.000161444	-0.000449592
	144	-0.00033924	-0.000449592
	145	0.000184951	-0.000449592
	146	-1.12372e-05	-0.000449592
	147	-0.000912478	-0.000449592
	148	6.84644e-05	-0.000449592
	149	0.000267718	-0.000449592
	150	-0.000814384	-0.000449592
	151	-0.000210491	-0.000449592
	152	-7.25461e-05	-0.000449592
	153	-0.00108721	-0.000449592
	154	-6.64152e-05	-0.000449592
	155	0.000316766	-0.000449592
	156	-0.000274866	-0.000449592
	157	0.000807237	-0.000449592
	158	0.000129773	-0.000449592
	159	0.000329027	-0.000449592
	160	-0.000737748	-0.000449592
	161	-0.000357633	-0.000449592
	162	0.000988098	-0.000449592
	163	-0.000443465	-0.000449592
	164	-0.000544625	-0.000449592
	165	-0.000848104	-0.000449592
	166	-0.000155313	-0.000449592
	167	2.24827e-05	-0.000449592
	168	0.000200279	-0.000449592
	169	-2.04083e-06	-0.000449592
	170	-0.00184437	-0.000449592
	171	0.000644768	-0.000449592
	172	-0.000786795	-0.000449592
	173	-0.000654981	-0.000449592
	174	-0.000189033	-0.000449592
	175	0.000466972	-0.000449592
	176	-0.000835842	-0.000449592
	177	-0.000330044	-0.000449592
	178	0.000356616	-0.000449592
	179	0.000359682	-0.000449592
	180	-0.000277931	-0.000449592
	181	9.91189e-05	-0.000449592
	182	0.000742863	-0.000449592
	183	0.000693815	-0.000449592
	184	-0.000222753	-0.000449592
	185	0.000148166	-0.000449592
	186	0.000286111	-0.000449592
	187	0.000672357	-0.000449592
	188	-0.000106266	-0.000449592
	189	0.000837891	-0.000449592
	190	-0.00105655	-0.000449592
	191	0.00072447	-0.000449592
	192	-0.00123435	-0.000449592
	193	0.000329027	-0.000449592
	194	0.000399533	-0.000449592
	195	-0.000192099	-0.000449592
	196	-9.40042e-05	-0.000449592
	197	-0.000173706	-0.000449592
	198	0.000442449	-0.000449592
	199	-0.000866497	-0.000449592
	200	-0.000563018	-0.000449592
	201	0.000322896	-0.000449592
	202	0.000289177	-0.000449592
	203	-0.000127724	-0.000449592
	204	0.00013897	-0.000449592
	205	0.000126708	-0.000449592
	206	0.000748994	-0.000449592
	207	0.000439383	-0.000449592
	208	0.000914528	-0.000449592
	209	0.000408729	-0.000449592
	210	0.000948248	-0.000449592
	211	-0.000259538	-0.000449592
	212	-0.000762272	-0.000449592
	213	-1.43026e-05	-0.000449592
	214	-0.000425072	-0.000449592
	215	0.000424056	-0.000449592
	216	0.00021254	-0.000449592
	217	9.60535e-05	-0.000449592
	218	-8.17172e-06	-0.000449592
	219	0.000454711	-0.000449592
	220	-4.49571e-05	-0.000449592
	221	-0.000765337	-0.000449592
	222	0.000721404	-0.000449592
	223	4.08754e-05	-0.000449592
	224	0.000525216	-0.000449592
	225	-0.000455727	-0.000449592
	226	0.000325962	-0.000449592
	227	-0.000811319	-0.000449592
	228	-0.000179837	-0.000449592
	229	0.000988098	-0.000449592
	230	-0.000654981	-0.000449592
	231	-0.000127724	-0.000449592
	232	0.000184951	-0.000449592
	233	0.000375009	-0.000449592
	234	-6.94807e-05	-0.000449592
	235	0.00075819	-0.000449592
	236	0.000387271	-0.000449592
	237	-0.000802122	-0.000449592
	238	0.000801106	-0.000449592
	239	-0.000326978	-0.000449592
	240	-0.000179837	-0.000449592
	241	-0.000737748	-0.000449592
	242	-0.000357633	-0.000449592
	243	0.000988098	-0.000449592
	244	-0.000443465	-0.000449592
	245	-0.000544625	-0.000449592
	246	-0.000848104	-0.000449592
	247	-0.000155313	-0.000449592
	248	2.24827e-05	-0.000449592
	249	0.000200279	-0.000449592
	250	-2.04083e-06	-0.000449592
	251	-0.000219688	-0.000449592
	252	-0.000811319	-0.000449592
	253	-0.000633523	-0.000449592
	254	-0.00081745	-0.000449592
	255	-0.00078373	-0.000449592
	256	0.000439383	-0.000449592
	257	9.91189e-05	-0.000449592
	258	-0.000544625	-0.000449592
	259	-0.000789861	-0.000449592
	260	-0.000621261	-0.000449592
	261	-0.000731617	-0.000449592
	262	2.55482e-05	-0.000449592
	263	-0.000943133	-0.000449592
	264	-0.00047412	-0.000449592
	265	-0.000863431	-0.000449592
	266	0.000286111	-0.000449592
	267	0.000672357	-0.000449592
	268	-0.000106266	-0.000449592
	269	0.000837891	-0.000449592
	270	0.000359682	-0.000449592
	271	-0.000302455	-0.000449592
	272	-1.12372e-05	-0.000449592
	273	0.000286111	-0.000449592
	274	-0.000201295	-0.000449592
	275	0.00079191	-0.000449592
	276	-3.26953e-05	-0.000449592
	277	-0.000185968	-0.000449592
	278	0.000794975	-0.000449592
	279	-6.33498e-05	-0.000449592
	280	0.00117203	-0.000449592
	281	0.000194148	-0.000449592
	282	0.00096664	-0.000449592
	283	0.00156134	-0.000449592
	284	-1.43026e-05	-0.000449592
	285	0.00065703	-0.000449592
	286	-0.000311651	-0.000449592
	287	0.00062331	-0.000449592
	288	0.000706077	-0.000449592
	289	-4.80225e-05	-0.000449592
	290	0.000779648	-0.000449592
	291	0.000393402	-0.000449592
	292	3.16791e-05	-0.000449592
	293	0.000908397	-0.000449592
	294	0.000537478	-0.000449592
	295	0.000880808	-0.000449592
	296	0.000255457	-0.000449592
	297	0.000457776	-0.000449592
	298	0.000142035	-0.000449592
	299	-0.000330044	-0.000449592
	300	0.000733666	-0.000449592
	301	0.00101569	-0.000449592
	302	0.000798041	-0.000449592
	303	-0.000216622	-0.000449592
	304	-0.000753075	-0.000449592
	305	-0.000587541	-0.000449592
	306	-0.000621261	-0.000449592
	307	-0.000731617	-0.000449592
	308	2.55482e-05	-0.000449592
	309	-0.000943133	-0.000449592
	310	-0.00047412	-0.000449592
	311	-0.000863431	-0.000449592
	312	0.000286111	-0.000449592
	313	0.000672357	-0.000449592
	314	-0.000106266	-0.000449592
	315	0.000837891	-0.000449592
	316	0.000359682	-0.000449592
	317	-0.000302455	-0.000449592
	318	-1.12372e-05	-0.000449592
	319	0.000286111	-0.000449592
	320	-0.000201295	-0.000449592
	321	-0.000256473	-0.000449592
	322	0.000270784	-0.000449592
	323	-0.000455727	-0.000449592
	324	-0.00040668	-0.000449592
	325	-4.18916e-05	-0.000449592
	326	0.000696881	-0.000449592
	327	3.47445e-05	-0.000449592
	328	0.00104021	-0.000449592
	329	9.91189e-05	-0.000449592
	330	0.000316766	-0.000449592
	331	-0.000314716	-0.000449592
	332	-0.000106266	-0.000449592
	333	-0.000158379	-0.000449592
	334	0.00017269	-0.000449592
	335	0.000951313	-0.000449592
	336	-3.57607e-05	-0.000449592
	337	0.000506823	-0.000449592
	338	-0.000403614	-0.000449592
	339	-0.000219688	-0.000449592
	340	-9.40042e-05	-0.000449592
	341	-0.000691766	-0.000449592
	342	-0.000495578	-0.000449592
	343	-0.000553821	-0.000449592
	344	0.00024626	-0.000449592
	345	0.000580394	-0.000449592
	346	-0.000765337	-0.000449592
	347	-0.000759206	-0.000449592
	348	0.000745928	-0.000449592
	349	0.000310635	-0.000449592
	350	0.000546674	-0.000449592
	351	0.000497627	-0.000449592
	352	0.00107087	-0.000449592
	353	0.00102182	-0.000449592
	354	0.00100343	-0.000449592
	355	0.000307569	-0.000449592
	356	0.000240129	9.1862e-05
	357	0.0014939	0.000624619
	358	0.00131917	0.00114882
	359	0.00166556	0.0016646
	360	0.00268022	0.00217209
	361	0.00334543	0.00267144
	362	0.00265877	0.00316276
	363	0.00294998	0.00364619
	364	0.0035784	0.00412186
	365	0.00501916	0.00458988
	366	0.004918	0.00505039
	367	0.00689828	0.0055035
	368	0.00731824	0.00594933
	369	0.00611352	0.006388
	370	0.00726	0.00681963
	371	0.00757574	0.00724432
	372	0.00763705	0.00766219
	373	0.00847698	0.00807335
	374	0.00912686	0.0084779
	375	0.00950697	0.00887596
	376	0.0107117	0.00926762
	377	0.0103377	0.00965299
	378	0.00983804	0.0100322
	379	0.0117294	0.0104053
	380	0.0113033	0.0107724
	381	0.0111347	0.0111336
	382	0.0120697	0.011489
	383	0.0142063	0.0118387
	384	0.0116957	0.0121827
	385	0.0141358	0.0125213
	386	0.0130629	0.0128544
	387	0.014286	0.0131821
	388	0.0130445	0.0135046
	389	0.0148286	0.013822
	390	0.0133418	0.0141342
	391	0.0153988	0.0144414
	392	0.0162142	0.0147436
	393	0.0149236	0.0150411
	394	0.0163582	0.0153337
	395	0.0171706	0.0156216
	396	0.0167476	0.0159049
	397	0.0148531	0.0161837
	398	0.0168763	0.016458
	399	0.0167874	0.0167278
	400	0.0182435	0.0169934
	401	0.0169621	0.0172547
	402	0.0184121	0.0175117
	403	0.0187983	0.0177647
	404	0.0200521	0.0180136
	405	0.0188351	0.0182585
	406	0.0187462	0.0184994
	407	0.0186665	0.0187365
	408	0.0187094	0.0189698
	409	0.0198651	0.0191993
	410	0.0212017	0.0194252
	411	0.0204751	0.0196474
	412	0.0208338	0.019866
	413	0.0207081	0.0200812
	414	0.0216676	0.0202928
	415	0.0210331	0.0205011
	416	0.0213764	0.020706
	417	0.0215327	0.0209077
	418	0.0211802	0.0211061
	419	0.0220784	0.0213013
	420	0.0216829	0.0214934
	421	0.0226945	0.0216824
	422	0.0224524	0.0218683
	423	0.0218485	0.0220513
	424	0.023139	0.0222313
	425	0.0228079	0.0224085
	426	0.0232708	0.0225828
	427	0.0228907	0.0227543
	428	0.0236479	0.022923
	429	0.022762	0.023089
	430	0.0235467	0.0232524
	431	0.0243345	0.0234131
	432	0.0239084	0.0235713
	433	0.0240862	0.0237269
	434	0.0243407	0.02388
	435	0.0236326	0.0240307
	436	0.0237766	0.0241789
	437	0.0243253	0.0243248
	438	0.0254044	0.0244683
	439	0.0247637	0.0246095
	440	0.0244357	0.0247485
	441	0.0251377	0.0248852
	442	0.0250978	0.0250197
	443	0.0263332	0.025152
	444	0.0254596	0.0252823
	445	0.0250243	0.0254104
	446	0.0250794	0.0255365
	447	0.0260267	0.0256605
	448	0.0260573	0.0257826
	449	0.0253921	0.0259027
	450	0.0271946	0.0260209
	451	0.0261401	0.0261371
	452	0.0256006	0.0262515
	453	0.0259562	0.0263641
	454	0.0274061	0.0264749
	455	0.0265294	0.0265838
	456	0.027682	0.0266911
	457	0.0266827	0.0267966
	458	0.0264528	0.0269004
	459	0.0276728	0.0270025
	460	0.0281878	0.027103
	461	0.0273479	0.0272019
	462	0.026977	0.0272992
	463	0.0269494	0.027395
	464	0.0273264	0.0274892
	465	0.0281357	0.0275818
	466	0.0275134	0.027673
	467	0.0281694	0.0277628
	468	0.0282215	0.0278511
	469	0.0284729	0.0279379
	470	0.0285465	0.0280234
	471	0.0274552	0.0281075
	472	0.0281204	0.0281903
	473	0.0275808	0.0282717
	474	0.0291749	0.0283518
	475	0.0281296	0.0284307
	476	0.029647	0.0285082
	477	0.028433	0.0285845
	478	0.0290308	0.0286596
	479	0.0294017	0.0287335
	480	0.0287151	0.0288062
	481	0.0284698	0.0288777
	482	0.028758	0.0289481
	483	0.0288867	0.0290174
	484	0.0291412	0.0290855
	485	0.0293895	0.0291526
	486	0.0279855	0.0292185
	487	0.0294079	0.0292834
	488	0.0300209	0.0293473
	489	0.0296531	0.0294101
	490	0.0295059	0.029472
	491	0.0296224	0.0295328
	492	0.0292301	0.0295927
	493	0.0289971	0.0296516
	494	0.0292362	0.0297095
	495	0.0292484	0.0297666
	496	0.0301681	0.0298227
	497	0.0298769	0.0298779
	498	0.0285158	0.0299322
	499	0.0299535	0.0299856
	500	0.0288162	0.0300382
	501	0.0302294	0.03009
	502	0.0306463	0.0301409
	503	0.0301834	0.030191
	504	0.0306953	0.0302403
	505	0.0301558	0.0302887
	506	0.0301803	0.0303365
	507	0.0310969	0.0303834
	508	0.0303367	0.0304296
	509	0.0301037	0.0304751
	510	0.0297788	0.0305198
	511	0.0301957	0.0305638
	512	0.0305329	0.0306071
	513	0.0310019	0.0306497
	514	0.0309467	0.0306916
	515	0.0306616	0.0307329
	516	0.0309651	0.0307735
	517	0.0308026	0.0308134
	518	0.0311061	0.0308527
	519	0.031477	0.0308913
	520	0.0303643	0.0309294
	521	0.0298186	0.0309668
	522	0.03129	0.0310036
	523	0.0310264	0.0310399
	524	0.0305114	0.0310755
	525	0.031474	0.0311106
	526	0.031382	0.0311451
	527	0.0305175	0.0311791
	528	0.0315935	0.0312125
	529	0.0305972	0.0312454
	530	0.0323568	0.0312777
	531	0.0307168	0.0313096
	532	0.0316487	0.0313409
	533	0.0324518	0.0313717
	534	0.0314157	0.031402
	535	0.0310172	0.0314319
	536	0.0319951	0.0314612
	537	0.0309958	0.0314901
	538	0.032274	0.0315185
	539	0.0321668	0.0315465
	540	0.0320411	0.031574
	541	0.031428	0.0316011
	542	0.0314617	0.0316277
	543	0.0312778	0.0316539
	544	0.0311337	0.0316797
	545	0.0315322	0.0317051
	546	0.0321637	0.0317301
	547	0.0317376	0.0317546
	548	0.0322097	0.0317788
	549	0.0319062	0.0318026
	550	0.0311306	0.031826
	551	0.0310632	0.031849
	552	0.0315383	0.0318717
	553	0.0316395	0.031894
	554	0.0319399	0.0319159
	555	0.0309375	0.0319375
	556	0.0315261	0.0319587
	557	0.0317774	0.0319796
	558	0.0318847	0.0320002
	559	0.0314494	0.0320204
	560	0.0325959	0.0320403
	561	0.0317376	0.0320599
	562	0.0324488	0.0320792
	563	0.0317958	0.0320981
	564	0.0322311	0.0321168
	565	0.0326388	0.0321351
	566	0.0325193	0.0321532
	567	0.0325131	0.032171
	568	0.0324948	0.0321885
	569	0.0313299	0.0322057
	570	0.0316947	0.0322226
	571	0.0323108	0.0322392
	572	0.032271	0.0322556
	573	0.0325928	0.0322718
	574	0.0316855	0.0322876
	575	0.0317069	0.0323032
	576	0.0308302	0.0323186
	577	0.0325898	0.0323337
	578	0.0334726	0.0323486
	579	0.0321729	0.0323632
	580	0.0323629	0.0323776
	581	0.0330557	0.0323918
	582	0.0319644	0.0324057
	583	0.0320993	0.0324194
	584	0.0330557	0.0324329
	585	0.0333224	0.0324462
	586	0.0322557	0.0324593
	587	0.032694	0.0324721
	588	0.0323629	0.0324848
	589	0.0330128	0.0324972
	590	0.0327982	0.0325095
	591	0.0325499	0.0325215
	592	0.0322066	0.0325334
	593	0.0317039	0.032545
	594	0.0320227	0.0325565
	595	0.0335861	0.0325678
	596	0.0327339	0.0325789
	597	0.0331048	0.0325898
	598	0.0326388	0.0326006
	599	0.0333653	0.0326112
	600	0.0327277	0.0326216
	601	0.0327645	0.0326318
	602	0.0325898	0.0326419
	603	0.0325959	0.0326518
	604	0.0312624	0.0326616
	605	0.0325162	0.0326712
	606	0.0318173	0.0326807
	607	0.0323905	0.03269
	608	0.0318388	0.0326991
	609	0.0319522	0.0327081
	610	0.0327645	0.032717
	611	0.0333163	0.0327257
	612	0.0330772	0.0327343
	613	0.0326756	0.0327427
	614	0.0324151	0.032751
	615	0.0325438	0.0327592
	616	0.0330496	0.0327672
	617	0.0333378	0.0327751
	618	0.0324917	0.0327829
	619	0.0328013	0.0327905
	620	0.0322802	0.0327981
	621	0.0333531	0.0328055
	622	0.0326572	0.0328128
	623	0.0324978	0.03282
	624	0.0329025	0.032827
	625	0.0325101	0.032834
	626	0.0330189	0.0328408
	627	0.0337179	0.0328475
	628	0.0327614	0.0328541
	629	0.032317	0.0328607
	630	0.0326327	0.0328671
	631	0.0326787	0.0328734
	632	0.0332243	0.0328796
	633	0.0330036	0.0328857
	634	0.0324365	0.0328917
	635	0.0325315	0.0328976
	636	0.0327369	0.0329034
	637	0.0329822	0.0329091
	638	0.0329362	0.0329148
	639	0.0327032	0.0329203
	640	0.0331293	0.0329257
	641	0.0320319	0.0329311
	642	0.0333807	0.0329364
	643	0.0317529	0.0329416
	644	0.0327369	0.0329467
	645	0.0329239	0.0329517
	646	0.0325254	0.0329566
	647	0.0326143	0.0329615
	648	0.0326082	0.0329663
	649	0.0324549	0.032971
	650	0.0324948	0.0329756
	651	0.032832	0.0329802
	652	0.0327247	0.0329847
	653	0.0324243	0.0329891
	654	0.0329117	0.0329934
	655	0.0333378	0.0329977
	656	0.0332305	0.0330019
	657	0.0320656	0.0330061
	658	0.0336504	0.0330101
	659	0.0324212	0.0330141
	660	0.0327308	0.0330181
	661	0.033583	0.033022
	662	0.0329546	0.0330258
	663	0.0316518	0.0330295
	664	0.0339386	0.0330332
	665	0.0342635	0.0330369
	666	0.0327523	0.0330404
	667	0.0329331	0.033044
	668	0.0321453	0.0330474
	669	0.0335217	0.0330508
	670	0.0329515	0.0330542
	671	0.0326388	0.0330575
	672	0.0337945	0.0330607
	673	0.0326204	0.0330639
	674	0.033068	0.0330671
	675	0.0328197	0.0330702
	676	0.0344291	0.0330732
	677	0.0321545	0.0330762
	678	0.0328565	0.0330791
	679	0.0328136	0.033082
	680	0.0331569	0.0330849
	681	0.0321974	0.0330877
	682	0.0325315	0.0330904
	683	0.032274	0.0330932
	684	0.0323936	0.0330958
	685	0.0334358	0.0330985
	686	0.0331508	0.0331011
	687	0.0326971	0.0331036
	688	0.0332366	0.0331061
	689	0.0330189	0.0331086
	690	0.0324978	0.033111
	691	0.0332918	0.0331134
	692	0.0328044	0.0331157
	693	0.0332581	0.033118
	694	0.0330404	0.0331203
	695	0.0341072	0.0331225
	696	0.0333194	0.0331247
	697	0.031474	0.0331269
	698	0.0330803	0.033129
	699	0.0327216	0.0331311
	700	0.0331109	0.0331332
	701	0.0325377	0.0331352
	702	0.0332948	0.0331372
	703	0.0324825	0.0331392
	704	0.032789	0.0331411
	705	0.0320871	0.033143
	706	0.0327431	0.0331449
	707	0.032645	0.0331467
	708	0.032366	0.0331485
	709	0.0324059	0.0331503
	710	0.0327798	0.0331521
	711	0.033022	0.0331538
	712	0.0325346	0.0331555
	713	0.0332672	0.0331572
	714	0.0334389	0.0331588
	715	0.0329392	0.0331604
	716	0.0324457	0.033162
	717	0.0335155	0.0331636
	718	0.033117	0.0331651
	719	0.0320564	0.0331667
	720	0.0319644	0.0331682
	721	0.032648	0.0331696
	722	0.033445	0.0331711
	723	0.0327645	0.0331725
	724	0.0324641	0.0331739
	725	0.0328381	0.0331753
	726	0.0337669	0.0331766
	727	0.0329638	0.0331779
	728	0.0332856	0.0331793
	729	0.0340183	0.0331805
	730	0.0325714	0.0331818
	731	0.0328044	0.0331831
	732	0.0333347	0.0331843
	733	0.032366	0.0331855
	734	0.0330067	0.0331867
	735	0.033255	0.0331879
	736	0.0329117	0.033189
	737	0.0331784	0.0331901
	738	0.033442	0.0331913
	739	0.0330373	0.0331924
	740	0.0328381	0.0331934
	741	0.0328718	0.0331945
	742	0.0337056	0.0331955
	743	0.0331998	0.0331966
	744	0.0330895	0.0331976
	745	0.0336412	0.0331986
	746	0.032694	0.0331996
	747	0.0328749	0.0332005
	748	0.0329699	0.0332015
	749	0.0326174	0.0332024
	750	0.0327952	0.0332033
	751	0.0328779	0.0332042
	752	0.0328197	0.0332051
	753	0.0342911	0.033206
	754	0.0333561	0.0332068
	755	0.0330527	0.0332077
	756	0.0340581	0.0332085
	757	0.0329025	0.0332093
	758	0.0326634	0.0332101
	759	0.0335247	0.0332109
	760	0.0331937	0.0332117
	761	0.0329086	0.0332125
	762	0.0335125	0.0332132
	763	0.0323507	0.033214
	764	0.03396	0.0332147
	765	0.0327768	0.0332154
	766	0.0318786	0.0332161
	767	0.0327982	0.0332168
	768	0.0321576	0.0332175
	769	0.0326235	0.0332182
	770	0.0331569	0.0332189
	771	0.0334021	0.0332195
	772	0.0328565	0.0332202
	773	0.0320993	0.0332208
	774	0.0331692	0.0332214
	775	0.0328442	0.033222
	776	0.0330527	0.0332226
	777	0.0316548	0.0332232
	778	0.0325898	0.0332238
	779	0.0324457	0.0332244
	780	0.0322587	0.0332249
	781	0.032038	0.0332255
	782	0.0326634	0.0332261
	783	0.0332458	0.0332266
	784	0.0317529	0.0332271
	785	0.0309651	0.0332276
	786	0.0323445	0.0332282
	787	0.0329914	0.0332287
	788	0.0324549	0.0332292
	789	0.0319307	0.0332296
	790	0.0335125	0.0332301
	791	0.0332672	0.0332306
	792	0.0324672	0.0332311
	793	0.0340367	0.0332315
	794	0.0319644	0.033232
	795	0.0326174	0.0332324
	796	0.0321698	0.0332328
	797	0.0329576	0.0332333
	798	0.032927	0.0332337
	799	0.0334021	0.0332341
	800	0.031943	0.0332345
	801	0.0339233	0.0332349
	802	0.032832	0.0332353
	803	0.0328933	0.0332357
	804	0.031287	0.0332361
	805	0.0324917	0.0332365
	806	0.0331538	0.0332368
	807	0.0336658	0.0332372
	808	0.0319798	0.0332376
	809	0.0328902	0.0332379
	810	0.032366	0.0332383
	811	0.0319399	0.0332386
	812	0.0328595	0.0332389
	813	0.0313452	0.0332393
	814	0.031897	0.0332396
	815	0.0337945	0.0332399
	816	0.032133	0.0332402
	817	0.0326051	0.0332405
	818	0.0324426	0.0332408
	819	0.0318388	0.0332411
	820	0.032832	0.0332414
	821	0.0333347	0.0332417
	822	0.032412	0.033242
	823	0.0326664	0.0332423
	824	0.0330649	0.0332426
	825	0.0319736	0.0332428
	826	0.0337393	0.0332431
	827	0.0330711	0.0332434
	828	0.0323691	0.0332436
	829	0.0315935	0.0332439
	830	0.0322311	0.0332441
	831	0.0328381	0.0332444
	832	0.032504	0.0332446
	833	0.0325285	0.0332449
	834	0.0333561	0.0332451
	835	0.0331875	0.0332453
	836	0.0328749	0.0332456
	837	0.0317989	0.0332458
	838	0.0339631	0.033246
	839	0.0330465	0.0332462
	840	0.0320073	0.0332464
	841	0.0325837	0.0332467
	842	0.032038	0.0332469
	843	0.0327247	0.0332471
	844	0.0323813	0.0332473
	845	0.0333347	0.0332475
	846	0.0328258	0.0332477
	847	0.0332826	0.0332478
	848	0.0323016	0.033248
	849	0.033117	0.0332482
	850	0.0322189	0.0332484
	851	0.0332795	0.0330544
	852	0.0318265	0.0328616
	853	0.031287	0.0326699
	854	0.0326971	0.0324792
	855	0.0320349	0.0322897
	856	0.0316763	0.0321013
	857	0.0317161	0.0319139
	858	0.0311153	0.0317276
	859	0.0316119	0.0315424
	860	0.031241	0.0313583
	861	0.0317989	0.0311752
	862	0.0301681	0.0309932
	863	0.030493	0.0308122
	864	0.0314402	0.0306323
	865	0.0304286	0.0304534
	866	0.0308639	0.0302755
	867	0.029604	0.0300987
	868	0.0299872	0.0299228
	869	0.0289695	0.029748
	870	0.0302662	0.0295742
	871	0.0297542	0.0294014
	872	0.0287549	0.0292296
	873	0.0283257	0.0290588
	874	0.0288622	0.0288889
	875	0.0289388	0.0287201
	876	0.0285955	0.0285522
	877	0.0292117	0.0283852
	878	0.0286568	0.0282193
	879	0.0278016	0.0280543
	880	0.0272559	0.0278902
	881	0.0276238	0.0277271
	882	0.026744	0.0275649
	883	0.0269678	0.0274037
	884	0.027777	0.0272433
	885	0.0280652	0.027084
	886	0.0278813	0.0269255
	887	0.0273448	0.0267679
	888	0.027121	0.0266113
	889	0.026652	0.0264555
	890	0.0262964	0.0263006
	891	0.0265417	0.0261467
	892	0.0251959	0.0259936
	893	0.0258121	0.0258414
	894	0.0257171	0.0256901
	895	0.0264712	0.0255396
	896	0.0259316	0.02539
	897	0.0255852	0.0252413
	898	0.0257722	0.0250934
	899	0.0259684	0.0249464
	900	0.0256036	0.0248002
	901	0.0255914	0.0246549
	902	0.0251193	0.0245104
	903	0.0254166	0.0243667
	904	0.0242334	0.0242239
	905	0.0251898	0.0240819
	906	0.0252787	0.0239407
	907	0.0243499	0.0238003
	908	0.0237828	0.0236607
	909	0.0238686	0.023522
	910	0.0242487	0.023384
	911	0.0244755	0.0232468
	912	0.0249016	0.0231104
	913	0.023464	0.0229748
	914	0.023605	0.02284
	915	0.0225413	0.0227059
	916	0.0226056	0.0225727
	917	0.0226731	0.0224401
	918	0.0237705	0.0223084
	919	0.0223328	0.0221774
	920	0.0221335	0.0220472
	921	0.0223144	0.0219177
	922	0.0228447	0.0217889
	923	0.0219619	0.0216609
	924	0.0223849	0.0215337
	925	0.0218638	0.0214072
	926	0.0217105	0.0212814
	927	0.0224554	0.0211563
	928	0.0220263	0.0210319
	929	0.0211679	0.0209083
	930	0.0213457	0.0207853
	931	0.0212967	0.0206631
	932	0.0221734	0.0205416
	933	0.0221244	0.0204208
	934	0.020187	0.0203007
	935	0.0208645	0.0201812
	936	0.0207112	0.0200625
	937	0.0205456	0.0199444
	938	0.0199663	0.019827
	939	0.0199234	0.0197103
	940	0.0205579	0.0195943
	941	0.0197946	0.0194789
	942	0.0196444	0.0193642
	943	0.0205916	0.0192502
	944	0.0199755	0.0191368
	945	0.018875	0.0190241
	946	0.019905	0.018912
	947	0.0190712	0.0188005
	948	0.0190742	0.0186897
	949	0.0191417	0.0185796
	950	0.0198345	0.01847
	951	0.0190528	0.0183611
	952	0.018875	0.0182529
	953	0.0184366	0.0181452
	954	0.0180688	0.0180382
	955	0.0177254	0.0179318
	956	0.0196199	0.017826
	957	0.0188413	0.0177208
	958	0.0185623	0.0176162
	959	0.0187309	0.0175122
	960	0.0181147	0.0174089
	961	0.0176304	0.0173061
	962	0.0180902	0.0172039
	963	0.0168119	0.0171023
	964	0.0170786	0.0170012
	965	0.018921	0.0169008
	966	0.0170112	0.0168009
	967	0.0166862	0.0167016
	968	0.0168824	0.0166029
	969	0.0179523	0.0165048
	970	0.0169744	0.0164072
	971	0.0176764	0.0163102
	972	0.0169346	0.0162137
	973	0.0165238	0.0161178
	974	0.016769	0.0160224
	975	0.016536	0.0159276
	976	0.0172227	0.0158334
	977	0.0166648	0.0157396
	978	0.0165943	0.0156465
	979	0.0162479	0.0155538
	980	0.015598	0.0154617
	981	0.0164012	0.0153701
	982	0.0165544	0.0152791
	983	0.0149175	0.0151885
	984	0.015644	0.0150985
	985	0.0151842	0.015009
	986	0.0156041	0.0149201
	987	0.015175	0.0148316
	988	0.015178	0.0147436
	989	0.0147428	0.0146562
	990	0.0153436	0.0145692
	991	0.0147673	0.0144828
	992	0.0147152	0.0143968
	993	0.0143167	0.0143114
	994	0.0145466	0.0142264
	995	0.014568	0.014142
	996	0.015411	0.014058
	997	0.0145251	0.0139745
	998	0.012741	0.0138915
	999	0.0148194	0.0138089
	1000	0.0132805	0.0137268
	1001	0.0132683	0.0136452
	1002	0.0141879	0.0135641
	1003	0.0150861	0.0134835
	1004	0.0139703	0.0134033
	1005	0.0142921	0.0133235
	1006	0.013348	0.0132443
	1007	0.0136331	0.0131654
	1008	0.0133848	0.0130871
	1009	0.0127839	0.0130092
	1010	0.0126981	0.0129317
	1011	0.0134246	0.0128547
	1012	0.0119287	0.0127781
	1013	0.0135411	0.012702
	1014	0.0135227	0.0126263
	1015	0.0127226	0.012551
	1016	0.0128023	0.0124762
	1017	0.0128452	0.0124018
	1018	0.0128391	0.0123278
	1019	0.0130537	0.0122543
	1020	0.0128177	0.0121811
	1021	0.0132897	0.0121084
	1022	0.0108527	0.0120362
	1023	0.0124467	0.0119643
	1024	0.0119655	0.0118929
	1025	0.011429	0.0118218
	1026	0.0115945	0.0117512
	1027	0.011803	0.011681
	1028	0.0106749	0.0116111
	1029	0.0128422	0.0115417
	1030	0.0118122	0.0114727
	1031	0.0111286	0.0114041
	1032	0.0122597	0.0113358
	1033	0.0108834	0.011268
	1034	0.0111531	0.0112006
	1035	0.0118183	0.0111335
	1036	0.0101047	0.0110668
	1037	0.0121525	0.0110006
	1038	0.0115853	0.0109347
	1039	0.0106657	0.0108691
	1040	0.0104389	0.010804
	1041	0.0105216	0.0107392
	1042	0.0101078	0.0106748
	1043	0.0111041	0.0106108
	1044	0.0113616	0.0105471
	1045	0.0111378	0.0104838
	1046	0.0102335	0.0104209
	1047	0.0103776	0.0103583
	1048	0.0105155	0.0102961
	1049	0.010068	0.0102343
	1050	0.0101385	0.0101728
	1051	0.010491	0.0101116
	1052	0.0101906	0.0100508
	1053	0.0100955	0.00999041
	1054	0.0106167	0.00993032
	1055	0.00971542	0.00987058
	1056	0.00917284	0.00981118
	1057	0.00934144	0.00975212
	1058	0.00859347	0.0096934
	1059	0.00973995	0.00963502
	1060	0.00976447	0.00957697
	1061	0.00949471	0.00951926
	1062	0.00974301	0.00946189
	1063	0.00975527	0.00940484
	1064	0.0086793	0.00934812
	1065	0.00916977	0.00929172
	1066	0.0102365	0.00923566
	1067	0.00968477	0.00917991
	1068	0.00927093	0.00912449
	1069	0.00810913	0.00906938
	1070	0.00878046	0.00901459
	1071	0.00905635	0.00896012
	1072	0.00924028	0.00890596
	1073	0.00795586	0.00885211
	1074	0.00851377	0.00879857
	1075	0.00787309	0.00874534
	1076	0.00900118	0.00869242
	1077	0.00918204	0.0086398
	1078	0.00758494	0.00858748
	1079	0.0085291	0.00853547
	1080	0.00888469	0.00848375
	1081	0.00883564	0.00843233
	1082	0.00791601	0.00838121
	1083	0.0081735	0.00833038
	1084	0.00786083	0.00827985
	1085	0.00880192	0.0082296
	1086	0.008103	0.00817965
	1087	0.00791294	0.00812998
	1088	0.00816737	0.0080806
	1089	0.0080233	0.0080315
	1090	0.00540541	0.00798268
	1091	0.0078547	0.00793415
	1092	0.00839422	0.0078859
	1093	0.00764318	0.00783792
	1094	0.00791601	0.00779022
	1095	0.0079436	0.00774279
	1096	0.00826547	0.00769564
	1097	0.00779952	0.00764876
	1098	0.00593573	0.00760214
	1099	0.00674194	0.0075558
	1100	0.00772901	0.00750972
	1101	0.00665917	0.00746391
	1102	0.00839728	0.00741836
	1103	0.00672355	0.00737308
	1104	0.00744699	0.00732805
	1105	0.00531651	0.00728329
	1106	0.00659787	0.00723878
	1107	0.00599704	0.00719452
	1108	0.00786083	0.00715053
	1109	0.00635876	0.00710678
	1110	0.00708527	0.00706329
	1111	0.00532264	0.00702005
	1112	0.00574567	0.00697705
	1113	0.00501609	0.00693431
	1114	0.00689521	0.00689181
	1115	0.00445818	0.00684955
	1116	0.00574567	0.00680754
	1117	0.00495172	0.00676577
	1118	0.00771369	0.00672424
	1119	0.00641087	0.00668295
	1120	0.00704235	0.0066419
	1121	0.00653043	0.00660108
	1122	0.00448271	0.0065605
	1123	0.00489961	0.00652015
	1124	0.00505901	0.00648003
	1125	0.00714045	0.00644015
	1126	0.00611966	0.00640049
	1127	0.00419762	0.00636107
	1128	0.00774434	0.00632187
	1129	0.0065948	0.00628289
	1130	0.00426506	0.00624414
	1131	0.00685843	0.00620561
	1132	0.00537169	0.00616731
	1133	0.00330251	0.00612922
	1134	0.00670822	0.00609136
	1135	0.00590814	0.00605371
	1136	0.00481071	0.00601628
	1137	0.00660093	0.00597906
	1138	0.00566597	0.00594206
	1139	0.00550044	0.00590527
	1140	0.00352935	0.00586869
	1141	0.00651203	0.00583233
	1142	0.00429878	0.00579617
	1143	0.00575793	0.00576022
	1144	0.00323814	0.00572448
	1145	0.00513258	0.00568894
	1146	0.00442446	0.00565361
	1147	0.00633117	0.00561848
	1148	0.00459613	0.00558355
	1149	0.00369489	0.00554883
	1150	0.00481684	0.0055143
	1151	0.00670516	0.00547998
	1152	0.00435396	0.00544585
	1153	0.00578246	0.00541192
	1154	0.0039064	0.00537818
	1155	0.00527666	0.00534463
	1156	0.00384509	0.00531128
	1157	0.00296225	0.00527813
	1158	0.00517856	0.00524516
	1159	0.00637102	0.00521238
	1160	0.00426199	0.00517979
	1161	0.00403209	0.00514739
	1162	0.00443673	0.00511518
	1163	0.00369489	0.00508315
	1164	0.00462065	0.0050513
	1165	0.00381751	0.00501964
	1166	0.00381444	0.00498816
	1167	0.00517856	0.00495686
	1168	0.00277219	0.00492574
	1169	0.00359986	0.0048948
	1170	0.00213458	0.00486404
	1171	0.0027354	0.00483346
	1172	0.00386655	0.00480305
	1173	0.0036581	0.00477282
	1174	0.00197211	0.00474276
	1175	0.00444286	0.00471287
	1176	0.00464824	0.00468316
	1177	0.00372248	0.00465362
	1178	0.00439687	0.00462424
	1179	0.00325653	0.00459504
	1180	0.00214684	0.004566
	1181	0.00291013	0.00453714
	1182	0.00395545	0.00450843
	1183	0.00363358	0.0044799
	1184	0.0037562	0.00445152
	1185	0.00423441	0.00442331
	1186	0.00393706	0.00439527
	1187	0.0044122	0.00436738
	1188	0.00430798	0.00433966
	1189	0.00498851	0.00431209
	1190	0.00448577	0.00428468
	1191	0.00308486	0.00425743
	1192	0.00408113	0.00423034
	1193	0.00327492	0.0042034
	1194	0.00354468	0.00417662
	1195	0.00282124	0.00415
	1196	0.00443059	0.00412352
	1197	0.00324427	0.0040972
	1198	0.00227865	0.00407103
	1199	0.0030818	0.00404501
	1200	0.00511419	0.00401914
	1201	0.00341593	0.00399342
	1202	0.00238901	0.00396785
	1203	0.00312165	0.00394242
	1204	0.00366423	0.00391714
	1205	0.00353548	0.00389201
	1206	0.00276912	0.00386702
	1207	0.00301129	0.00384217
	1208	0.00351096	0.00381747
	1209	0.00286722	0.00379291
	1210	0.00347418	0.00376849
	1211	0.00375007	0.00374421
	1212	0.00487815	0.00372008
	1213	0.00298064	0.00369608
	1214	0.00306954	0.00367221
	1215	0.0043325	0.00364849
	1216	0.00236755	0.0036249
	1217	0.00238901	0.00360145
	1218	0.00310019	0.00357813
	1219	0.00240433	0.00355495
	1220	0.00242579	0.0035319
	1221	0.00236142	0.00350899
	1222	0.00273234	0.0034862
	1223	0.00301436	0.00346355
	1224	0.00304501	0.00344102
	1225	0.00388495	0.00341863
	1226	0.00288254	0.00339637
	1227	0.00353855	0.00337423
	1228	0.0021499	0.00335222
	1229	0.00253308	0.00333034
	1230	0.0030726	0.00330858
	1231	0.00301436	0.00328695
	1232	0.00273847	0.00326544
	1233	0.0035876	0.00324406
	1234	0.00372554	0.0032228
	1235	0.00343126	0.00320166
	1236	0.00323507	0.00318065
	1237	0.00240127	0.00315975
	1238	0.00291933	0.00313898
	1239	0.00356307	0.00311832
	1240	0.00296838	0.00309779
	1241	0.00169622	0.00307737
	1242	0.0024074	0.00305707
	1243	0.00354775	0.00303689
	1244	0.00261278	0.00301682
	1245	0.00213151	0.00299687
	1246	0.00243192	0.00297703
	1247	0.00227865	0.00295731
	1248	0.00321361	0.0029377
	1249	0.00270781	0.0029182
	1250	0.00330864	0.00289882
	1251	0.000819499	0.00287955
	1252	0.00176059	0.00286038
	1253	0.00157053	0.00284133
	1254	0.00276299	0.00282239
	1255	0.00245032	0.00280356
	1256	0.00217749	0.00278483
	1257	0.00260972	0.00276622
	1258	0.00118735	0.00274771
	1259	0.0021683	0.0027293
	1260	0.00211925	0.00271101
	1261	0.00275073	0.00269282
	1262	0.00255454	0.00267473
	1263	0.0026465	0.00265675
	1264	0.00222041	0.00263887
	1265	0.00264344	0.00262109
	1266	0.0020794	0.00260342
	1267	0.00271701	0.00258584
	1268	0.00220815	0.00256837
	1269	0.00177285	0.002551
	1270	0.00249017	0.00253373
	1271	0.00219895	0.00251656
	1272	0.00228478	0.00249949
	1273	0.0025852	0.00248251
	1274	0.00209779	0.00246564
	1275	0.00230624	0.00244886
	1276	0.00170848	0.00243218
	1277	0.0014939	0.00241559
	1278	0.00165637	0.0023991
	1279	0.00243192	0.0023827
	1280	0.00173913	0.0023664
	1281	0.00249323	0.00235019
	1282	0.00176979	0.00233408
	1283	0.00169928	0.00231805
	1284	0.00199356	0.00230212
	1285	0.00131917	0.00228629
	1286	0.00192306	0.00227054
	1287	0.00134982	0.00225488
	1288	0.00155827	0.00223932
	1289	0.000770452	0.00222384
	1290	0.00147244	0.00220845
	1291	0.00256987	0.00219315
	1292	0.00163797	0.00217794
	1293	0.00153681	0.00216282
	1294	0.00072447	0.00214778
	1295	0.000770452	0.00213283
	1296	0.00265877	0.00211797
	1297	0.00146631	0.00210319
	1298	0.00364584	0.0020885
	1299	0.00151229	0.00207389
	1300	0.000755124	0.00205936
	1301	0.00195678	0.00204492
	1302	0.000917593	0.00203056
	1303	0.00172687	0.00201629
	1304	0.0019905	0.0020021
	1305	0.00188014	0.00198799
	1306	0.00184642	0.00197396
	1307	0.000736732	0.00196001
	1308	0.00212231	0.00194614
	1309	0.00176979	0.00193235
	1310	0.00227865	0.00191864
	1311	0.00177898	0.00190501
	1312	0.00198743	0.00189145
	1313	0.00132836	0.00187798
	1314	0.00158893	0.00186458
	1315	0.00162265	0.00185126
	1316	0.00229398	0.00183802
	1317	0.000761255	0.00182485
	1318	0.00256374	0.00181176
	1319	0.00207633	0.00179875
	1320	0.00117203	0.00178581
	1321	0.00103101	0.00177294
	1322	0.0011567	0.00176015
	1323	0.00020641	0.00174743
	1324	0.00044858	0.00173478
	1325	0.00120268	0.00172221
	1326	0.00135595	0.00170971
	1327	0.000503758	0.00169728
	1328	0.00103715	0.00168492
	1329	0.00249017	0.00167264
	1330	0.00138048	0.00166042
	1331	0.00136515	0.00164828
	1332	0.000874677	0.0016362
	1333	0.000675423	0.0016242
	1334	0.000755124	0.00161226
	1335	0.000546674	0.00160039
	1336	0.00166863	0.0015886
	1337	0.000853219	0.00157686
	1338	0.0016441	0.0015652
	1339	0.00135595	0.0015536
	1340	0.00010525	0.00154207
	1341	0.0012272	0.00153061
	1342	0.000617179	0.00151921
	1343	0.000693815	0.00150788
	1344	0.00123333	0.00149661
	1345	0.000902266	0.00148541
	1346	0.00130997	0.00147427
	1347	-0.000241146	0.0014632
	1348	0.000911462	0.00145219
	1349	0.00158893	0.00144125
	1350	-0.000103201	0.00143036
	1351	0.000819499	0.00141954
	1352	0.00112604	0.00140878
	1353	0.00146631	0.00139809
	1354	0.000647834	0.00138745
	1355	0.00123333	0.00137688
	1356	0.000718339	0.00136637
	1357	0.000948248	0.00135591
	1358	0.000886939	0.00134552
	1359	0.00111685	0.00133519
	1360	0.000430187	0.00132492
	1361	0.000782713	0.0013147
	1362	0.00102182	0.00130455
	1363	0.00192306	0.00129445
	1364	0.000552805	0.00128441
	1365	0.00133143	0.00127443
	1366	0.000893069	0.00126451
	1367	0.00130077	0.00125464
	1368	0.00041486	0.00124483
	1369	0.000638637	0.00123508
	1370	0.00119655	0.00122539
	1371	0.000439383	0.00121574
	1372	0.000154297	0.00120616
	1373	0.000197213	0.00119663
	1374	0.000390336	0.00118715
	1375	0.000445514	0.00117773
	1376	0.000387271	0.00116837
	1377	0.00085935	0.00115905
	1378	0.00100343	0.0011498
	1379	0.000923724	0.00114059
	1380	0.000975837	0.00113144
	1381	0.00178818	0.00112234
	1382	0.00075819	0.00111329
	1383	0.000163493	0.00110429
	1384	-0.00123742	0.00109535
	1385	0.00113524	0.00108646
	1386	0.000405664	0.00107762
	1387	0.00139274	0.00106883
	1388	0.000871611	0.00106009
	1389	0.000408729	0.0010514
	1390	3.16791e-05	0.00104276
	1391	-0.000455727	0.00103417
	1392	0.000200279	0.00102563
	1393	0.000120577	0.00101714
	1394	0.000353551	0.0010087
	1395	0.000782713	0.0010003
	1396	-0.000158379	0.000991957
	1397	0.000681554	0.000983659
	1398	-0.000185968	0.00097541
	1399	0.000497627	0.000967208
	1400	0.000301438	0.000959053
	1401	-0.000149182	0.000950945
	1402	-0.000835842	0.000942884
	1403	-0.000259538	0.000934869
	1404	6.23335e-05	0.000926901
	1405	-0.000446531	0.000918978
	1406	0.00062331	0.000911101
	1407	0.00062331	0.000903269
	1408	0.000908397	0.000895482
	1409	-0.000970722	0.00088774
	1410	0.00116896	0.000880043
	1411	0.00017269	0.00087239
	1412	-0.000342305	0.000864781
	1413	0.000470038	0.000857216
	1414	0.00124253	0.000849694
	1415	0.000319831	0.000842216
	1416	0.000801106	0.00083478
	1417	0.00131304	0.000827388
	1418	0.000552805	0.000820038
	1419	-2.96298e-05	0.00081273
	1420	1.02461e-06	0.000805465
	1421	4.39409e-05	0.000798241
	1422	0.000120577	0.000791059
	1423	0.0004823	0.000783918
	1424	-0.000146117	0.000776818
	1425	-0.00017064	0.000769759
	1426	0.000672357	0.000762741
	1427	6.5399e-05	0.000755763
	1428	-0.00112706	0.000748825
	1429	0.000264653	0.000741927
	1430	-6.64152e-05	0.000735069
	1431	-0.000317782	0.000728251
	1432	0.00034742	0.000721471
	1433	0.000470038	0.000714731
	1434	0.000911462	0.000708029
	1435	0.000261588	0.000701366
	1436	0.000430187	0.000694742
	1437	-0.000360698	0.000688155
	1438	0.000117512	0.000681607
	1439	0.00027998	0.000675096
	1440	-0.000345371	0.000668622
	1441	-0.000354567	0.000662186
	1442	-0.000679504	0.000655787
	1443	7.15299e-05	0.000649425
	1444	-0.00013079	0.000643099
	1445	-0.00075001	0.00063681
	1446	0.000785779	0.000630557
	1447	0.000338224	0.00062434
	1448	-2.96298e-05	0.000618158
	1449	-0.000277931	0.000612013
	1450	0.000390336	0.000605902
	1451	-0.000176771	0.000599827
	1452	-0.00047412	0.000593787
	1453	1.94173e-05	0.000587782
	1454	-5.1088e-05	0.000581811
	1455	-0.000326978	0.000575874
	1456	-0.000106266	0.000569972
	1457	0.000914528	0.000564103
	1458	-0.000296324	0.000558269
	1459	0.000129773	0.000552468
	1460	0.000433253	0.0005467
	1461	0.000672357	0.000540966
	1462	1.94173e-05	0.000535264
	1463	-0.000235015	0.000529596
	1464	0.000390336	0.00052396
	1465	1.0221e-05	0.000518356
	1466	-0.000630457	0.000512785
	1467	0.00010525	0.000507246
	1468	-0.000385222	0.000501739
	1469	0.000479234	0.000496263
	1470	-0.000118528	0.000490819
	1471	-3.57607e-05	0.000485406
	1472	0.000500692	0.000480024
	1473	-0.00078373	0.000474674
	1474	-0.000624326	0.000469354
	1475	-0.000198229	0.000464065
	1476	8.99226e-05	0.000458806
	1477	0.000267718	0.000453577
	1478	0.000154297	0.000448379
	1479	-0.00139682	0.00044321
	1480	-0.000415876	0.000438072
	1481	0.000175755	0.000432963
	1482	-3.26953e-05	0.000427883
	1483	0.000945182	0.000422832
	1484	-0.000973787	0.000417811
	1485	0.000706077	0.000412818
	1486	0.000604918	0.000407854
	1487	-0.000826646	0.000402919
	1488	-0.000952329	0.000398012
	1489	-0.000909413	0.000393134
	1490	-0.000654981	0.000388283
	1491	0.000203344	0.000383461
	1492	-0.000376025	0.000378666
	1493	-0.000538494	0.000373898
	1494	-0.0011853	0.000369159
	1495	7.76608e-05	0.000364446
	1496	-0.000673374	0.000359761
	1497	0.000715274	0.000355102
	1498	-2.04083e-06	0.000350471
	1499	-0.000664177	0.000345866
	1500	-0.00054769	0.000341287
	1501	-0.000746944	0.000336735
	1502	-0.000799057	0.000332209
	1503	0.000319831	0.000327709
	1504	-0.000121593	0.000323235
	1505	0.000420991	0.000318787
	1506	0.000322896	0.000314365
	1507	-0.0010167	0.000309967
	1508	0.00020641	0.000305596
	1509	-0.000118528	0.000301249
	1510	-0.000575279	0.000296927
	1511	0.000129773	0.000292631
	1512	-0.000621261	0.000288358
	1513	-0.000722421	0.000284111
	1514	0.00024626	0.000279888
	1515	-0.00040668	0.000275689
	1516	-0.000455727	0.000271515
	1517	-0.000835842	0.000267364
	1518	-0.000449596	0.000263238
	1519	0.000188017	0.000259135
	1520	-0.000326978	0.000255055
	1521	-0.000225818	0.000251
	1522	-0.000553821	0.000246967
	1523	-0.000369894	0.000242958
	1524	-0.000363763	0.000238972
	1525	-0.000495578	0.000235009
	1526	-0.000517036	0.000231068
	1527	-0.000409745	0.000227151
	1528	0.000230933	0.000223255
	1529	0.00072447	0.000219383
	1530	-0.000146117	0.000215532
	1531	-0.000593672	0.000211704
	1532	-0.000700963	0.000207898
	1533	-0.000517036	0.000204113
	1534	0.00137741	0.000200351
	1535	0.000230933	0.00019661
	1536	-0.0011853	0.00019289
	1537	-2.65644e-05	0.000189192
	1538	0.00100036	0.000185516
	1539	-0.000428138	0.00018186
	1540	-0.000973787	0.000178226
	1541	-6.33498e-05	0.000174612
	1542	-0.000535428	0.000171019
	1543	0.000283046	0.000167447
	1544	0.000506823	0.000163896
	1545	8.68571e-05	0.000160365
	1546	-0.00128646	0.000156854
	1547	7.76608e-05	0.000153363
	1548	-0.000250342	0.000149893
	1549	-0.00175854	0.000146442
	1550	-0.000691766	0.000143012

## Sheet: Figure 2a
Figure 2a	Time (s)	ΔI/I0 100kPa	Fitted data 100kPa	ΔI/I0 80kPa	Fitted data 80kPa	ΔI/I0 60kPa	Fitted data 60kPa	ΔI/I0 40kPa	Fitted data 40kPa	ΔI/I0 20kPa	Fitted data 20kPa
	1	-0.000385995	-0.000237489	-9.07651e-05	0.000389847	-0.00032052	0.000492163	-1.72773e-05	0.000374473	5.30566e-05	5.13002e-05
	2	0.000422081	-0.000237489	0.00138679	0.000389847	0.000185474	0.000492163	-0.000212214	0.000374473	-0.000402632	5.13002e-05
	3	0.00104829	-0.000237489	0.000115527	0.000389847	-0.000685185	0.000492163	-0.000506758	0.000374473	-0.00124396	5.13002e-05
	4	0.000340763	-0.000237489	0.000153432	0.000389847	-0.000283417	0.000492163	-0.000281613	0.000374473	-0.00113635	5.13002e-05
	5	0.000676839	-0.000237489	-0.000882967	0.000389847	-0.000863112	0.000492163	-0.000229697	0.000374473	-0.000695102	5.13002e-05
	6	0.00094796	-0.000237489	0.000390169	0.000389847	-0.000878248	0.000492163	0.00012104	0.000374473	-0.000817146	5.13002e-05
	7	-0.000426427	-0.000237489	-0.000480952	0.000389847	-0.000472137	0.000492163	-0.000688863	0.000374473	0.00015707	5.13002e-05
	8	0.000771375	-0.000237489	0.000174569	0.000389847	-0.00217226	0.000492163	-0.000169227	0.000374473	-0.00124756	5.13002e-05
	9	0.000423266	-0.000237489	0.00140421	0.000389847	-0.000658749	0.000492163	-0.000333848	0.000374473	-0.000788972	5.13002e-05
	10	-0.000747597	-0.000237489	-0.00107184	0.000389847	0.000298891	0.000492163	0.00037201	0.000374473	2.92547e-05	5.13002e-05
	11	0.000164406	-0.000237489	-0.000368477	0.000389847	-0.00130569	0.000492163	-0.000922937	0.000374473	0.000396844	5.13002e-05
	12	-0.000694677	-0.000237489	0.000526261	0.000389847	-0.000252512	0.000492163	-0.000520231	0.000374473	5.81483e-05	5.13002e-05
	13	0.00103142	-0.000237489	0.0010774	0.000389847	-0.00132294	0.000492163	0.00124233	0.000374473	0.00010076	5.13002e-05
	14	0.000453806	-0.000237489	0.000467239	0.000389847	-5.05961e-07	0.000492163	-0.00123924	0.000374473	0.000256031	5.13002e-05
	15	-0.00044425	-0.000237489	0.00067912	0.000389847	0.000431661	0.000492163	-0.000944804	0.000374473	-0.000420643	5.13002e-05
	16	-0.000207771	-0.000237489	0.000464759	0.000389847	0.000403497	0.000492163	-0.00115273	0.000374473	0.000267592	5.13002e-05
	17	-0.000625165	-0.000237489	0.000633146	0.000389847	-0.00162668	0.000492163	-0.000628766	0.000374473	1.12236e-05	5.13002e-05
	18	-0.0006052	-0.000237489	0.0013887	0.000389847	-0.000603896	0.000492163	-0.000672127	0.000374473	0.000695125	5.13002e-05
	19	0.000389079	-0.000237489	-0.000260962	0.000389847	-0.00140507	0.000492163	-0.000507612	0.000374473	0.000612079	5.13002e-05
	20	0.000478328	-0.000237489	0.000642475	0.000389847	-0.000395318	0.000492163	-0.000468688	0.000374473	0.000485702	5.13002e-05
	21	-0.000177231	-0.000237489	8.45106e-05	0.000389847	0.000575351	0.000492163	-0.000143936	0.000374473	-0.000385959	5.13002e-05
	22	-9.66424e-05	-0.000237489	0.00067479	0.000389847	0.000412561	0.000492163	0.000540269	0.000374473	0.00109089	5.13002e-05
	23	0.000412644	-0.000237489	-0.000909634	0.000389847	-0.00144825	0.000492163	-2.71123e-05	0.000374473	-3.20869e-05	5.13002e-05
	24	-6.53733e-05	-0.000237489	0.00138561	0.000389847	-0.00105516	0.000492163	0.000271656	0.000374473	0.000482826	5.13002e-05
	25	0.000911584	-0.000237489	8.825e-05	0.000389847	3.27598e-05	0.000492163	-0.000191787	0.000374473	-1.18594e-05	5.13002e-05
	26	0.00137324	-0.000237489	0.0016093	0.000389847	-0.000542592	0.000492163	-0.000499324	0.000374473	7.84156e-05	5.13002e-05
	27	0.00073933	-0.000237489	0.000707735	0.000389847	-9.30537e-05	0.000492163	9.39353e-05	0.000374473	-0.000277613	5.13002e-05
	28	0.000936836	-0.000237489	0.000919617	0.000389847	-0.00104623	0.000492163	-4.47019e-05	0.000374473	2.93144e-05	5.13002e-05
	29	-0.000857588	-0.000237489	0.000774846	0.000389847	-0.00014504	0.000492163	0.000388319	0.000374473	-0.00089001	5.13002e-05
	30	0.000556729	-0.000237489	0.00136513	0.000389847	0.000378325	0.000492163	-0.00185939	0.000374473	0.00105914	5.13002e-05
	31	0.00052473	-0.000237489	0.00108987	0.000389847	-0.000244797	0.000492163	-5.35234e-05	0.000374473	2.71579e-05	5.13002e-05
	32	0.00158396	-0.000237489	0.000644994	0.000389847	0.000321995	0.000492163	0.00021926	0.000374473	-0.0018541	5.13002e-05
	33	-7.18921e-05	-0.000237489	0.000578513	0.000389847	-0.00161264	0.000492163	-0.000833164	0.000374473	-0.000658901	5.13002e-05
	34	9.96326e-05	-0.000237489	0.00119489	0.000389847	-0.000337977	0.000492163	-0.00020959	0.000374473	-0.000399637	5.13002e-05
	35	-5.98079e-06	-0.000237489	0.000767407	0.000389847	-0.00025323	0.000492163	0.000530914	0.000374473	0.0012332	5.13002e-05
	36	7.02777e-05	-0.000237489	0.00124895	0.000389847	-0.000954522	0.000492163	-0.000919939	0.000374473	-0.000448738	5.13002e-05
	37	0.000670501	-0.000237489	0.00103894	0.000389847	-6.20226e-05	0.000492163	-0.000681802	0.000374473	-0.000377247	5.13002e-05
	38	-0.000820804	-0.000237489	0.00117253	0.000389847	-0.000915311	0.000492163	0.000613038	0.000374473	0.000904615	5.13002e-05
	39	0.000926944	-0.000237489	0.000249218	0.000389847	-0.000500514	0.000492163	-1.93042e-05	0.000374473	-6.23726e-05	5.13002e-05
	40	0.000665441	-0.000237489	0.00074381	0.000389847	0.00022696	0.000492163	0.000496001	0.000374473	-0.000145419	5.13002e-05
	41	-0.000327881	-0.000237489	0.00045551	0.000389847	0.00026828	0.000492163	0.000114842	0.000374473	-0.000991081	5.13002e-05
	42	0.00127264	-0.000237489	0.000545607	0.000389847	-0.000519867	0.000492163	0.000742747	0.000374473	-0.000246517	5.13002e-05
	43	0.000127756	-0.000237489	0.000896669	0.000389847	0.000450802	0.000492163	-0.000296685	0.000374473	-0.00058088	5.13002e-05
	44	0.000160712	-0.000237489	0.00119119	0.000389847	0.000340125	0.000492163	-0.000820759	0.000374473	-0.000247955	5.13002e-05
	45	-0.000265343	-0.000237489	0.000698466	0.000389847	0.000932974	0.000492163	-7.59239e-05	0.000374473	0.000136967	5.13002e-05
	46	0.000672642	-0.000237489	-0.000872909	0.000389847	-5.92825e-05	0.000492163	0.000274813	0.000374473	-0.000721694	5.13002e-05
	47	0.000454442	-0.000237489	0.000682938	0.000389847	-0.00043921	0.000492163	0.000907049	0.000374473	-0.000137452	5.13002e-05
	48	0.00132747	-0.000237489	0.000951362	0.000389847	-0.000350121	0.000492163	-0.000522151	0.000374473	-0.000437151	5.13002e-05
	49	0.000490041	-0.000237489	0.000937074	0.000389847	-0.00126855	0.000492163	-0.000721418	0.000374473	0.000576062	5.13002e-05
	50	0.000626923	-0.000237489	0.00175358	0.000389847	-0.00109261	0.000492163	0.000530114	0.000374473	-0.00056858	5.13002e-05
	51	0.000690191	-0.000237489	0.00127826	0.000389847	0.000477364	0.000492163	-0.000682548	0.000374473	6.99595e-06	5.13002e-05
	52	-0.000965664	-0.000237489	0.000711594	0.000389847	0.00103981	0.000492163	0.000148902	0.000374473	0.00020993	5.13002e-05
	53	0.00126275	-0.000237489	0.000349353	0.000389847	-0.000230379	0.000492163	0.00039137	0.000374473	-0.000237092	5.13002e-05
	54	0.000278085	-0.000237489	0.00103967	0.000389847	0.000918343	0.000492163	0.0015303	0.000374473	0.000524805	5.13002e-05
	55	-0.000555016	-0.000237489	0.000694826	0.000389847	0.00019968	0.000492163	-0.000128426	0.000374473	7.34492e-05	5.13002e-05
	56	0.000811667	-0.000237489	0.00144168	0.000389847	-0.000727435	0.000492163	0.000577432	0.000374473	-0.000382239	5.13002e-05
	57	0.000719044	-0.000237489	0.000988106	0.000389847	0.000529856	0.000492163	3.17047e-05	0.000374473	-0.00122357	5.13002e-05
	58	0.00121967	-0.000237489	0.00156534	0.000389847	0.000258497	0.000492163	0.000287165	0.000374473	-0.00111596	5.13002e-05
	59	0.000308624	-0.000237489	0.00186856	0.000389847	0.000334558	0.000492163	0.000585933	0.000374473	-0.000739955	5.13002e-05
	60	0.000943489	-0.000237489	0.000549446	0.000389847	0.00100123	0.000492163	0.000850056	0.000374473	-0.000186044	5.13002e-05
	61	0.000465471	-0.000237489	-0.000482603	0.000389847	-0.000590322	0.000492163	0.000737403	0.000374473	-0.00115736	5.13002e-05
	62	-0.000454089	-0.000237489	0.000142472	0.000389847	0.000827651	0.000492163	0.00056845	0.000374473	-0.00154372	5.13002e-05
	63	-0.000693941	-0.000237489	0.000954571	0.000389847	-0.000685736	0.000492163	0.000373514	0.000374473	-0.000439517	5.13002e-05
	64	-0.00144477	-0.000237489	0.000983777	0.000389847	0.000306646	0.000492163	0.000399445	0.000374473	-0.000682886	5.13002e-05
	65	0.000415569	-0.000237489	0.000464957	0.000389847	-0.000963546	0.000492163	0.000330099	0.000374473	-0.0012729	5.13002e-05
	66	-0.000309275	-0.000237489	0.000385428	0.000389847	-0.000431496	0.000492163	0.000654852	0.000374473	-0.000459006	5.13002e-05
	67	-0.000860908	-0.000237489	0.0010018	0.000389847	0.000856194	0.000492163	0.00147764	0.000374473	-0.00136533	5.13002e-05
	68	-0.00103581	-0.000237489	-8.49802e-06	0.000389847	5.9362e-05	0.000492163	0.000849629	0.000374473	-0.00195534	5.13002e-05
	69	-0.00156579	-0.000237489	0.000690517	0.000389847	0.00101266	0.000492163	0.00167675	0.000374473	-0.00182607	5.13002e-05
	70	-0.000415618	-0.000237489	0.000232589	0.000389847	-0.00025319	0.000492163	0.0007196	0.000374473	-0.000791192	5.13002e-05
	71	-0.000460608	-0.000237489	0.000204206	0.000389847	0.000917246	0.000492163	0.000732539	0.000374473	-0.00153286	5.13002e-05
	72	-0.00159683	-0.000237489	-1.45044e-05	0.000389847	-0.000418088	0.000492163	-0.000324217	0.000374473	-0.000523981	5.13002e-05
	73	-0.00091433	-0.000237489	-0.00124663	0.000389847	0.000400584	0.000492163	0.00037298	0.000374473	-0.000845346	5.13002e-05
	74	-0.000972311	-0.000237489	-0.000621552	0.000389847	0.000428875	0.000492163	0.00062411	0.000374473	0.000167868	5.13002e-05
	75	-0.000787795	-0.000237489	-0.00104033	0.000389847	0.000843672	0.000492163	0.00081461	0.000374473	-0.00138841	5.13002e-05
	76	-0.000715867	-0.000237489	-0.000702321	0.000389847	0.000572313	0.000492163	0.000641326	0.000374473	-0.00115082	5.13002e-05
	77	-0.000215241	-0.000237489	-0.000146836	0.000389847	0.000261869	0.000492163	0.00100939	0.000374473	-0.00105187	5.13002e-05
	78	-9.07352e-06	-0.000237489	-0.000108932	0.000389847	0.000689693	0.000492163	0.000277437	0.000374473	0.000195324	5.13002e-05
	79	-0.00062133	-0.000237489	-0.000901764	0.000389847	0.000496504	0.000492163	-0.000536796	0.000374473	0.000463253	5.13002e-05
	80	-0.00121627	-0.000237489	-0.000776871	0.000389847	0.00144112	0.000492163	2.18164e-05	0.000374473	-0.000750718	5.13002e-05
	81	-0.000447162	-0.000237489	-0.00119565	0.000389847	0.000431489	0.000492163	0.00106547	0.000374473	0.000760796	5.13002e-05
	82	-6.3453e-05	-0.000237489	0.00075599	0.000389847	-0.000417456	0.000492163	0.000762267	0.000374473	-0.0010988	5.13002e-05
	83	-0.000606425	-0.000237489	0.000363304	0.000389847	0.000731266	0.000492163	0.000744891	0.000374473	-6.39203e-05	5.13002e-05
	84	-0.00012745	-0.000237489	-0.000642649	0.000389847	0.000399108	0.000492163	-0.00034218	0.000374473	-0.000775258	5.13002e-05
	85	-0.00117274	-0.000237489	-0.00105708	0.000389847	0.000844304	0.000492163	0.000493601	0.000374473	-0.000970964	5.13002e-05
	86	-0.00118741	-0.000237489	-0.000240634	0.000389847	0.000477404	0.000492163	0.000580163	0.000374473	-0.000525379	5.13002e-05
	87	-0.000353354	-0.000237489	-0.000676814	0.000389847	-0.000176118	0.000492163	0.000276957	0.000374473	0.000544163	5.13002e-05
	88	0.000333474	-0.000237489	0.000191827	0.000389847	0.00035159	0.000492163	0.00140723	0.000374473	-0.000253835	5.13002e-05
	89	-0.0011535	-0.000237489	-0.000357438	0.000389847	0.000575305	0.000492163	-0.000281816	0.000374473	-0.000250221	5.13002e-05
	90	-0.00115519	-0.000237489	-0.000354328	0.000389847	0.0011725	0.000492163	0.00200476	0.000374473	-0.000688577	5.13002e-05
	91	-0.000139256	-0.000237489	0.000479518	0.000389847	-0.000327861	0.000492163	-0.000212631	0.000374473	-0.000290656	5.13002e-05
	92	-0.00055232	-0.000237489	0.000204265	0.000389847	0.000872974	0.000492163	0.000670788	0.000374473	-0.000872003	5.13002e-05
	93	-0.000878778	-0.000237489	0.000738003	0.000389847	0.000857837	0.000492163	0.00041089	0.000374473	0.000583181	5.13002e-05
	94	-0.000906446	-0.000237489	0.000253979	0.000389847	-0.000242988	0.000492163	0.000354537	0.000374473	-0.00106409	5.13002e-05
	95	-1.1764e-05	-0.000237489	-0.00049101	0.000389847	0.000619112	0.000492163	0.000224561	0.000374473	-0.000692172	5.13002e-05
	96	-4.78998e-06	-0.000237489	0.000403728	0.000389847	7.85024e-05	0.000492163	0.000900104	0.000374473	0.000438034	5.13002e-05
	97	0.000435212	-0.000237489	0.000450332	0.000389847	0.000953631	0.000492163	-5.70438e-05	0.000374473	-0.000355632	5.13002e-05
	98	-0.000610073	-0.000237489	0.000440393	0.000389847	0.000360908	0.000492163	-3.54434e-05	0.000374473	0.000306605	5.13002e-05
	99	-0.000131098	-0.000237489	-7.40768e-05	0.000389847	-0.00031867	0.000492163	0.000302301	0.000374473	-0.000123085	5.13002e-05
	100	0.000620685	-0.000237489	0.000137804	0.000389847	0.00115576	0.000492163	0.00031091	0.000374473	-0.000353456	5.13002e-05
	101	0.000294227	-0.000237489	-0.000581088	0.000389847	0.000788859	0.000492163	0.000185265	0.000374473	0.000928406	5.13002e-05
	102	0.000946413	-0.000237489	-0.000103893	0.000389847	-0.000129571	0.000492163	0.000592301	0.000374473	-3.85811e-05	5.13002e-05
	103	-0.000276413	-0.000237489	0.00134322	0.000389847	0.000971381	0.000492163	0.000193819	0.000374473	-0.000121628	5.13002e-05
	104	1.63595e-05	-0.000237489	-0.000306445	0.000389847	-0.000164186	0.000492163	0.00125047	0.000374473	-0.00096729	5.13002e-05
	105	-0.000227823	-0.000237489	0.000953643	0.000389847	8.12424e-05	0.000492163	0.000258674	0.000374473	-0.000222725	5.13002e-05
	106	0.000329097	-0.000237489	0.0002391	0.000389847	0.000713176	0.000492163	0.000375551	0.000374473	-0.000557089	5.13002e-05
	107	-0.000460701	-0.000237489	-0.000288418	0.000389847	0.00167082	0.000492163	0.000825895	0.000374473	-0.000224163	5.13002e-05
	108	0.00087567	-0.000237489	-9.39342e-05	0.000389847	5.32041e-05	0.000492163	0.000431744	0.000374473	0.000160759	5.13002e-05
	109	0.000337028	-0.000237489	0.000879093	0.000389847	0.000155322	0.000492163	0.000626574	0.000374473	-0.000697903	5.13002e-05
	110	-0.000335852	-0.000237489	-0.000135559	0.000389847	0.00137353	0.000492163	0.000778097	0.000374473	-0.000113661	5.13002e-05
	111	0.000528518	-0.000237489	-0.000110702	0.000389847	8.16216e-05	0.000492163	0.000946943	0.000374473	-0.000413359	5.13002e-05
	112	0.000583125	-0.000237489	-0.000455545	0.000389847	0.000552874	0.000492163	0.00066106	0.000374473	0.000599854	5.13002e-05
	113	-0.000514124	-0.000237489	0.000861085	0.000389847	0.000324942	0.000492163	0.00154015	0.000374473	-0.000544788	5.13002e-05
	114	0.000280962	-0.000237489	0.000433604	0.000389847	0.00105676	0.000492163	0.0010334	0.000374473	3.07874e-05	5.13002e-05
	115	0.000751276	-0.000237489	0.000358424	0.000389847	-0.000830104	0.000492163	0.00106799	0.000374473	0.000233722	5.13002e-05
	116	0.000481112	-0.000237489	0.00082692	0.000389847	0.00103952	0.000492163	0.000271079	0.000374473	-0.000213301	5.13002e-05
	117	0.000258581	-0.000237489	0.000660403	0.000389847	0.000911467	0.000492163	0.000829692	0.000374473	0.000548596	5.13002e-05
	118	-0.000345015	-0.000237489	0.000767898	0.000389847	0.0011873	0.000492163	0.000673732	0.000374473	9.72406e-05	5.13002e-05
	119	0.000965374	-0.000237489	-0.000155416	0.000389847	0.00125467	0.000492163	0.00056541	0.000374473	-0.000358448	5.13002e-05
	120	-0.000105892	-0.000237489	0.00114817	0.000389847	-0.000818931	0.000492163	0.00164371	0.000374473	-0.00119978	5.13002e-05
	121	-0.00027646	-0.000237489	-0.000136149	0.000389847	-0.000990407	0.000492163	1.0968e-05	0.000374473	-0.00109217	5.13002e-05
	122	-0.00078479	-0.000237489	0.000841228	0.000389847	0.00110069	0.000492163	-0.000123338	0.000374473	-0.000650918	5.13002e-05
	123	-0.000509338	-0.000237489	0.000226722	0.000389847	4.3295e-05	0.000492163	2.81843e-05	0.000374473	-0.000772962	5.13002e-05
	124	-0.000147281	-0.000237489	0.000181988	0.000389847	0.000475462	0.000492163	0.000976564	0.000374473	0.000201254	5.13002e-05
	125	0.000747401	-0.000237489	8.07116e-05	0.000389847	-0.00150694	0.000492163	0.000270599	0.000374473	-0.00120337	5.13002e-05
	126	0.000537861	-0.000237489	0.000544858	0.000389847	0.000896836	0.000492163	0.00075992	0.000374473	-0.000744787	5.13002e-05
	127	0.00100385	-0.000237489	0.000682799	0.000389847	0.000152117	0.000492163	0.000798844	0.000374473	7.34388e-05	5.13002e-05
	128	6.1932e-06	-0.000237489	0.000885982	0.000389847	-0.000657744	0.000492163	0.000850759	0.000374473	0.000441029	5.13002e-05
	129	-0.000627715	-0.000237489	0.000693368	0.000389847	0.000560462	0.000492163	0.000452277	0.000374473	0.000102332	5.13002e-05
	130	0.00130191	-0.000237489	-9.07651e-05	0.000389847	0.00170484	0.000492163	0.000530178	0.000374473	0.000144944	5.13002e-05
	131	0.000434162	-0.000237489	0.00138679	0.000389847	0.00139874	0.000492163	-0.000245079	0.000374473	0.000300215	5.13002e-05
	132	-0.00105714	-0.000237489	0.000115527	0.000389847	0.000879844	0.000492163	0.00075527	0.000374473	-0.000376459	5.13002e-05
	133	0.00014499	-0.000237489	0.000153432	0.000389847	-8.2013e-05	0.000492163	0.000733563	0.000374473	0.000311776	5.13002e-05
	134	0.000182276	-0.000237489	-0.000882967	0.000389847	0.000263299	0.000492163	-0.000487761	0.000374473	5.54077e-05	5.13002e-05
	135	-0.000906312	-0.000237489	0.000390169	0.000389847	0.00168996	0.000492163	0.00017479	0.000374473	0.00073931	5.13002e-05
	136	0.000936702	-0.000237489	-0.000480952	0.000389847	-3.18817e-05	0.000492163	0.00182042	0.000374473	0.000656263	5.13002e-05
	137	-0.000294785	-0.000237489	0.000174569	0.000389847	-0.000893855	0.000492163	-0.000176107	0.000374473	0.000529886	5.13002e-05
	138	0.00018419	-0.000237489	0.00140421	0.000389847	0.00341639	0.000492163	0.000508097	0.000374473	-0.000341775	5.13002e-05
	139	-0.000202892	-0.000237489	-0.00107184	0.000389847	0.00114302	0.000492163	0.000382452	0.000374473	0.00113507	5.13002e-05
	140	0.000401661	-0.000237489	-0.000368477	0.000389847	-7.93993e-05	0.000492163	0.00116193	0.000374473	1.20971e-05	5.13002e-05
	141	0.00105385	-0.000237489	0.000526261	0.000389847	0.000956411	0.000492163	0.00186779	0.000374473	0.00052701	5.13002e-05
	142	0.000554178	-0.000237489	0.0010774	0.000389847	-0.000205213	0.000492163	0.000637806	0.000374473	3.23247e-05	5.13002e-05
	143	-0.000374189	-0.000237489	0.000467239	0.000389847	0.00106511	0.000492163	0.000538146	0.000374473	0.0001226	5.13002e-05
	144	-9.87374e-05	-0.000237489	0.00067912	0.000389847	-0.000648047	0.000492163	0.000152656	0.000374473	-0.000233429	5.13002e-05
	145	0.00160138	-0.000237489	0.000464759	0.000389847	0.00195115	0.000492163	0.000615992	0.000374473	7.34985e-05	5.13002e-05
	146	0.000616716	-0.000237489	0.000633146	0.000389847	-0.000244045	0.000492163	-0.000462417	0.000374473	-0.000845825	5.13002e-05
	147	0.000207983	-0.000237489	0.0013887	0.000389847	0.00172546	0.000492163	0.00123951	0.000374473	0.00110333	5.13002e-05
	148	0.00102039	-0.000237489	-0.000260962	0.000389847	0.000333668	0.000492163	0.00107056	0.000374473	7.13419e-05	5.13002e-05
	149	-0.000124492	-0.000237489	0.000642475	0.000389847	0.000935203	0.000492163	-7.84842e-06	0.000374473	-0.00180992	5.13002e-05
	150	-0.000385995	-0.000237489	8.45106e-05	0.000389847	0.000959151	0.000492163	-0.000570899	0.000374473	-0.000614717	5.13002e-05
	151	0.000422081	-0.000237489	0.00067479	0.000389847	7.11208e-05	0.000492163	0.00013496	0.000374473	-0.000355453	5.13002e-05
	152	0.00104829	-0.000237489	-0.000909634	0.000389847	0.00100271	0.000492163	0.000165221	0.000374473	0.00127739	5.13002e-05
	153	0.000340763	-0.000237489	0.00138561	0.000389847	0.000101647	0.000492163	0.000576589	0.000374473	-0.000404554	5.13002e-05
	154	0.000676839	-0.000237489	8.825e-05	0.000389847	0.000989803	0.000492163	0.000624174	0.000374473	-3.69642e-05	5.13002e-05
	155	0.00094796	-0.000237489	0.0016093	0.000389847	0.000909525	0.000492163	-2.98222e-05	0.000374473	-0.000172007	5.13002e-05
	156	-0.000426427	-0.000237489	0.000707735	0.000389847	0.00120707	0.000492163	0.00155085	0.000374473	-0.000788018	5.13002e-05
	157	0.000771375	-0.000237489	0.000919617	0.000389847	0.000653429	0.000492163	0.00128229	0.000374473	0.000818822	5.13002e-05
	158	0.000423266	-0.000237489	0.000774846	0.000389847	0.00121154	0.000492163	0.00253815	0.000374473	0.000462793	5.13002e-05
	159	-0.000747597	-0.000237489	0.00136513	0.000389847	-0.000314879	0.000492163	0.000944382	0.000374473	0.000245422	5.13002e-05
	160	0.000164406	-0.000237489	0.00108987	0.000389847	-0.000130249	0.000492163	0.000459285	0.000374473	0.000543683	5.13002e-05
	161	-0.000694677	-0.000237489	0.000644994	0.000389847	0.000922933	0.000492163	0.00239941	0.000374473	6.19968e-05	5.13002e-05
	162	0.00103142	-0.000237489	0.000578513	0.000389847	0.000668945	0.000492163	-0.000956975	0.000374473	0.000403588	5.13002e-05
	163	0.000453806	-0.000237489	0.00119489	0.000389847	0.000653808	0.000492163	-0.000229463	0.000374473	0.000953166	5.13002e-05
	164	-0.00044425	-0.000237489	0.000767407	0.000389847	0.00072987	0.000492163	-5.62867e-05	0.000374473	0.000324156	5.13002e-05
	165	-0.000207771	-0.000237489	0.00124895	0.000389847	0.000523652	0.000492163	0.000549964	0.000374473	0.000492426	5.13002e-05
	166	-0.000625165	-0.000237489	0.00103894	0.000389847	0.00125113	0.000492163	-2.60782e-05	0.000374473	-0.000331571	5.13002e-05
	167	-0.0006052	-0.000237489	0.00117253	0.000389847	0.0008408	0.000492163	0.000151429	0.000374473	0.00104562	5.13002e-05
	168	0.000389079	-0.000237489	0.000249218	0.000389847	0.000738808	0.000492163	0.000103738	0.000374473	-0.000198685	5.13002e-05
	169	0.000478328	-0.000237489	0.00074381	0.000389847	0.000893039	0.000492163	0.000458805	0.000374473	0.000277231	5.13002e-05
	170	-0.000177231	-0.000237489	0.00045551	0.000389847	0.000170033	0.000492163	0.00170601	0.000374473	0.000497498	5.13002e-05
	171	-9.66424e-05	-0.000237489	0.000545607	0.000389847	0.000910536	0.000492163	0.000229169	0.000374473	7.21405e-05	5.13002e-05
	172	0.000412644	-0.000237489	0.000896669	0.000389847	0.00102134	0.000492163	0.000692506	0.000374473	0.000327071	5.13002e-05
	173	-6.53733e-05	-0.000237489	0.00119119	0.000389847	0.000459016	0.000492163	0.000536545	0.000374473	0.000898314	5.13002e-05
	174	0.000911584	-0.000237489	0.000698466	0.000389847	0.00190739	0.000492163	0.000553815	0.000374473	-0.000155334	5.13002e-05
	175	0.00137324	-0.000237489	-0.000872909	0.000389847	-0.00108254	0.000492163	0.000497462	0.000374473	-0.000147387	5.13002e-05
	176	0.00073933	-0.000237489	0.000682938	0.000389847	8.35575e-05	0.000492163	0.000319848	0.000374473	-0.000386423	5.13002e-05
	177	0.000936836	-0.000237489	0.000951362	0.000389847	0.00140165	0.000492163	0.000835154	0.000374473	0.00105576	5.13002e-05
	178	-0.000857588	-0.000237489	0.000937074	0.000389847	0.00149942	0.000492163	0.000635886	0.000374473	2.3778e-05	5.13002e-05
	179	0.000556729	-0.000237489	0.000509592	0.000389847	0.00141914	0.000492163	0.00187876	0.000374473	0.000538691	5.13002e-05
	180	0.00052473	-0.000237489	0.00125645	0.000389847	0.00117384	0.000492163	-0.000676437	0.000374473	0.000832619	5.13002e-05
	181	0.00158396	-0.000237489	0.00108558	0.000389847	0.00104145	0.000492163	0.000748325	0.000374473	0.000896896	5.13002e-05
	182	-7.18921e-05	-0.000237489	0.00125397	0.000389847	5.76699e-06	0.000492163	-0.000117877	0.000374473	0.000146561	5.13002e-05
	183	9.96326e-05	-0.000237489	0.000769946	0.000389847	0.00107632	0.000492163	0.000479712	0.000374473	0.000241169	5.13002e-05
	184	-5.98079e-06	-0.000237489	0.00130368	0.000389847	0.0010829	0.000492163	0.000904072	0.000374473	0.00124572	5.13002e-05
	185	7.02777e-05	-0.000237489	0.000645683	0.000389847	0.000550972	0.000492163	0.000492598	0.000374473	-0.000171908	5.13002e-05
	186	0.000670501	-0.000237489	0.000426973	0.000389847	0.000262242	0.000492163	0.00152326	0.000374473	0.000464331	5.13002e-05
	187	-0.000820804	-0.000237489	0.00067365	0.000389847	0.000338304	0.000492163	0.00190431	0.000374473	-0.000247007	5.13002e-05
	188	0.000926944	-0.000237489	0.00116824	0.000389847	0.000774814	0.000492163	0.000349523	0.000374473	0.0013165	5.13002e-05
	189	0.000665441	-0.000237489	0.000262326	0.000389847	0.000316716	0.000492163	0.000847506	0.000374473	0.000540169	5.13002e-05
	190	-0.000327881	-0.000237489	0.000513351	0.000389847	0.00107025	0.000492163	0.000565954	0.000374473	-0.000496147	5.13002e-05
	191	0.00127264	-0.000237489	-0.000436059	0.000389847	0.000607807	0.000492163	0.000189126	0.000374473	0.000543064	5.13002e-05
	192	0.000127756	-0.000237489	0.00051957	0.000389847	0.00182601	0.000492163	0.00120247	0.000374473	-0.000389259	5.13002e-05
	193	0.000160712	-0.000237489	0.000631415	0.000389847	-9.12499e-05	0.000492163	0.000894931	0.000374473	-0.000853613	5.13002e-05
	194	-0.000265343	-0.000237489	0.00015609	0.000389847	0.000366974	0.000492163	0.00234568	0.000374473	0.000354587	5.13002e-05
	195	0.000672642	-0.000237489	0.000972539	0.000389847	0.000807827	0.000492163	0.000487734	0.000374473	0.00041453	5.13002e-05
	196	0.000454442	-0.000237489	-0.000416162	0.000389847	0.00131382	0.000492163	0.000578626	0.000374473	0.00107677	5.13002e-05
	197	0.00132747	-0.000237489	0.00121363	0.000389847	0.000925208	0.000492163	0.000253767	0.000374473	-1.58785e-05	5.13002e-05
	198	0.000490041	-0.000237489	-0.00065351	0.000389847	0.000649506	0.000492163	0.000591512	0.000374473	0.000581363	5.13002e-05
	199	0.000626923	-0.000237489	0.000758808	0.000389847	0.00177651	0.000492163	0.00186903	0.000374473	0.000771298	5.13002e-05
	200	0.000690191	-0.000237489	0.00175358	0.000389847	0.0015399	0.000492163	-4.52146e-05	0.000374473	0.000315609	5.13002e-05
	201	-0.000965664	-0.000237489	0.00127826	0.000389847	0.00112523	0.000492163	0.00188624	0.000374473	1.59105e-05	5.13002e-05
	202	0.00126275	-0.000237489	0.000711594	0.000389847	0.000654101	0.000492163	0.000470037	0.000374473	-0.000782088	5.13002e-05
	203	0.000278085	-0.000237489	0.000349353	0.000389847	0.0011601	0.000492163	-7.56899e-05	0.000374473	-0.00137643	5.13002e-05
	204	-0.000555016	-0.000237489	0.00103967	0.000389847	0.000706341	0.000492163	0.00130143	0.000374473	0.00127034	5.13002e-05
	205	0.000811667	-0.000237489	0.000694826	0.000389847	0.000660805	0.000492163	1.51491e-05	0.000374473	0.000303349	5.13002e-05
	206	0.000719044	-0.000237489	0.00144168	0.000389847	0.000819379	0.000492163	-0.000123488	0.000374473	-0.000256332	5.13002e-05
	207	0.00121967	-0.000237489	0.000988106	0.000389847	0.00251095	0.000492163	0.00040914	0.000374473	0.000345242	5.13002e-05
	208	0.000308624	-0.000237489	0.00156534	0.000389847	-0.000505035	0.000492163	0.0014528	0.000374473	0.000673834	5.13002e-05
	209	0.000943489	-0.000237489	0.00186856	0.000389847	0.00172069	0.000492163	0.00194645	0.000374473	0.000170482	5.13002e-05
	210	0.000465471	-0.000237489	0.000549446	0.000389847	0.00169687	0.000492163	0.000413311	0.000374473	-7.89142e-06	5.13002e-05
	211	0.000260262	-0.000237489	-0.000482603	0.000389847	0.000144396	0.000492163	0.000937278	0.000374473	0.00115265	5.13002e-05
	212	8.96939e-05	-0.000237489	0.000142472	0.000389847	-0.000352786	0.000492163	0.00249196	0.000374473	1.66691e-05	5.13002e-05
	213	0.00135245	-0.000237489	0.000954571	0.000389847	-0.000172498	0.000492163	0.00101079	0.000374473	0.00138952	5.13002e-05
	214	0.000592964	-0.000237489	0.000983777	0.000389847	0.00045075	0.000492163	0.000127268	0.000374473	0.000643523	5.13002e-05
	215	0.000504672	-0.000237489	0.000464957	0.000389847	0.000496412	0.000492163	0.000638243	0.000374473	0.000538811	5.13002e-05
	216	0.000923023	-0.000237489	0.000385428	0.000389847	-0.000178823	0.000492163	0.00177285	0.000374473	0.000906401	5.13002e-05
	217	0.000180857	-0.000237489	0.0010018	0.000389847	0.0020165	0.000492163	0.00110153	0.000374473	4.77392e-05	5.13002e-05
	218	0.000859025	-0.000237489	-8.49802e-06	0.000389847	0.000442317	0.000492163	0.000256977	0.000374473	0.000631981	5.13002e-05
	219	0.000952605	-0.000237489	0.000690517	0.000389847	0.00100042	0.000492163	0.00144355	0.000374473	0.000791585	5.13002e-05
	220	0.000470257	-0.000237489	0.000232589	0.000389847	0.000889747	0.000492163	0.000793883	0.000374473	0.00140183	5.13002e-05
	221	0.00062013	-0.000237489	0.000635844	0.000389847	0.00090501	0.000492163	0.00204975	0.000374473	6.21959e-05	5.13002e-05
	222	-7.44017e-05	-0.000237489	0.00102605	0.000389847	0.000377429	0.000492163	0.0013741	0.000374473	0.000330126	5.13002e-05
	223	6.6811e-05	-0.000237489	-0.000314806	0.000389847	0.00166946	0.000492163	0.000447264	0.000374473	0.00159466	5.13002e-05
	224	0.000463511	-0.000237489	0.000314618	0.000389847	0.00216677	0.000492163	0.000711386	0.000374473	0.00105231	5.13002e-05
	225	-4.0489e-05	-0.000237489	0.000496053	0.000389847	0.000913949	0.000492163	0.000425503	0.000374473	0.000804604	5.13002e-05
	226	0.0010404	-0.000237489	-0.000818708	0.000389847	0.00128097	0.000492163	0.00169436	0.000374473	0.000361915	5.13002e-05
	227	-0.000269037	-0.000237489	0.00112424	0.000389847	0.00113556	0.000492163	0.00169431	0.000374473	0.000235538	5.13002e-05
	228	0.000439443	-0.000237489	-0.000277512	0.000389847	0.000681801	0.000492163	0.000867079	0.000374473	0.00118376	5.13002e-05
	229	0.00171086	-0.000237489	-0.00036574	0.000389847	0.00136151	0.000492163	0.00101427	0.000374473	0.000806062	5.13002e-05
	230	0.00074352	-0.000237489	-0.000153858	0.000389847	-1.29137e-05	0.000492163	0.00124375	0.000374473	0.00130798	5.13002e-05
	231	0.000746164	-0.000237489	0.000927904	0.000389847	-0.000262559	0.000492163	0.00160748	0.000374473	0.000726629	5.13002e-05
	232	0.000272476	-0.000237489	-0.000295519	0.000389847	0.00150283	0.000492163	0.00195388	0.000374473	0.000153949	5.13002e-05
	233	0.000612882	-0.000237489	0.000607918	0.000389847	0.000223956	0.000492163	-0.000207212	0.000374473	0.000166229	5.13002e-05
	234	0.00123043	-0.000237489	-0.000832976	0.000389847	0.000912346	0.000492163	0.00193212	0.000374473	0.000559817	5.13002e-05
	235	-0.000143961	-0.000237489	-0.000416673	0.000389847	0.0021045	0.000492163	0.000225756	0.000374473	0.000862411	5.13002e-05
	236	0.00143924	-0.000237489	0.00066074	0.000389847	0.00166377	0.000492163	0.000567831	0.000374473	0.00034606	5.13002e-05
	237	0.000948228	-0.000237489	-0.000366959	0.000389847	0.00111447	0.000492163	-0.000302702	0.000374473	3.03079e-06	5.13002e-05
	238	0.000452889	-0.000237489	-0.000181175	0.000389847	0.00129476	0.000492163	0.0011697	0.000374473	0.000552608	5.13002e-05
	239	0.00107909	-0.000237489	0.000643973	0.000389847	0.000267763	0.000492163	0.00174996	0.000374473	0.00138383	5.13002e-05
	240	0.000531791	-0.000237489	-4.44735e-05	0.000389847	0.0012862	0.000492163	0.000307773	0.000374473	0.000798154	5.13002e-05
	241	0.00031359	-0.000237489	0.00127651	0.000389847	0.0011017	0.000492163	0.000827409	0.000374473	-0.000467813	5.13002e-05
	242	0.000788235	-0.000237489	0.0002923	0.000389847	0.00168152	0.000492163	0.000719087	0.000374473	0.00122135	5.13002e-05
	243	0.00139712	-0.000237489	0.000752098	0.000389847	0.00210066	0.000492163	0.00100919	0.000374473	-0.000191936	5.13002e-05
	244	-0.000115837	-0.000237489	0.00127714	0.000389847	0.000530815	0.000492163	0.00165442	0.000374473	0.000678287	5.13002e-05
	245	-0.000641488	-0.000237489	0.000610437	0.000389847	0.000897841	0.000492163	0.000857511	0.000374473	-0.00024537	5.13002e-05
	246	0.00225379	-0.000237489	0.00051786	0.000389847	0.00166006	0.000492163	0.000337768	0.000374473	0.00104082	5.13002e-05
	247	-0.000402365	-0.000237489	0.00128646	0.000389847	0.0027697	0.000492163	9.08623e-05	0.000374473	0.0001215	5.13002e-05
	248	0.000747804	-0.000237489	0.00179411	0.000389847	0.00153859	0.000492163	0.00161956	0.000374473	0.000380764	5.13002e-05
	249	0.00102326	-0.000237489	0.000670719	0.000389847	0.00141054	0.000492163	5.17789e-05	0.000374473	0.00112966	5.13002e-05
	250	0.00127272	-0.000237489	0.000565093	0.000389847	0.000882958	0.000492163	0.000770629	0.000374473	0.00147125	5.13002e-05
	251	0.000465606	-0.000237489	0.00112493	0.000389847	0.00193614	0.000492163	0.00143751	0.000374473	0.00139254	5.13002e-05
	252	0.000143478	-0.000237489	0.000601758	0.000389847	0.000878741	0.000492163	0.00268904	0.000374473	-0.000397726	5.13002e-05
	253	0.000366966	-0.000237489	0.000248216	0.000389847	-0.000421851	0.000492163	0.000536609	0.000374473	-9.94648e-05	5.13002e-05
	254	0.00126165	-0.000237489	0.000829797	0.000389847	0.00137828	0.000492163	0.00111254	0.000374473	-0.000143514	5.13002e-05
	255	0.00138987	-0.000237489	0.000867702	0.000389847	0.000963615	0.000492163	0.000614456	0.000374473	0.00125534	5.13002e-05
	256	0.000734311	-0.000237489	-0.00029483	0.000389847	0.000744369	0.000492163	0.00109078	0.000374473	0.00118529	5.13002e-05
	257	-8.14692e-05	-0.000237489	0.000386787	0.000389847	0.000894257	0.000492163	0.000133636	0.000374473	0.000170641	5.13002e-05
	258	0.00122892	-0.000237489	0.000111535	0.000389847	0.00129602	0.000492163	0.00177927	0.000374473	0.000299914	5.13002e-05
	259	0.00123589	-0.000237489	-5.06331e-05	0.000389847	0.00180636	0.000492163	0.000531958	0.000374473	-8.45098e-06	5.13002e-05
	260	0.000242573	-0.000237489	-0.000508561	0.000389847	0.000575254	0.000492163	-0.000529128	0.000374473	0.000918101	5.13002e-05
	261	-7.52247e-05	-0.000237489	0.00066019	0.000389847	0.00183689	0.000492163	-0.000187052	0.000374473	0.000765726	5.13002e-05
	262	-0.000102893	-0.000237489	0.00128526	0.000389847	0.00219957	0.000492163	0.000336915	0.000374473	0.00114198	5.13002e-05
	263	-0.00120447	-0.000237489	0.000414143	0.000389847	0.00168502	0.000492163	-0.000260782	0.000374473	0.00133625	5.13002e-05
	264	0.00165183	-0.000237489	-0.00051352	0.000389847	0.000762245	0.000492163	0.000938782	0.000374473	0.00130953	5.13002e-05
	265	-0.000285494	-0.000237489	0.000498652	0.000389847	0.000868706	0.000492163	0.00127653	0.000374473	0.000797515	5.13002e-05
	266	-0.00042142	-0.000237489	0.000688786	0.000389847	0.00147893	0.000492163	0.0028572	0.000374473	-2.64821e-05	5.13002e-05
	267	0.00114013	-0.000237489	0.000204762	0.000389847	0.00123797	0.000492163	0.000557516	0.000374473	-0.000512502	5.13002e-05
	268	0.000164126	-0.000237489	0.00143875	0.000389847	0.00084501	0.000492163	0.000111396	0.000374473	-5.39181e-05	5.13002e-05
	269	-0.000266259	-0.000237489	0.000258825	0.000389847	0.00197202	0.000492163	-0.00104064	0.000374473	0.00199489	5.13002e-05
	270	0.000507175	-0.000237489	0.00157111	0.000389847	0.00238247	0.000492163	0.000392788	0.000374473	0.000347617	5.13002e-05
	271	0.000548791	-0.000237489	0.000373779	0.000389847	0.00159433	0.000492163	0.000505334	0.000374473	0.00091886	5.13002e-05
	272	0.000945491	-0.000237489	0.000155069	0.000389847	0.00066721	0.000492163	0.00157064	0.000374473	0.00139044	5.13002e-05
	273	0.000774923	-0.000237489	0.00120639	0.000389847	0.0018029	0.000492163	0.000457589	0.000374473	0.000926088	5.13002e-05
	274	-0.000365628	-0.000237489	0.000983326	0.000389847	0.0011103	0.000492163	0.000180368	0.000374473	0.00136734	5.13002e-05
	275	-0.000696416	-0.000237489	0.00182587	0.000389847	0.00161629	0.000492163	0.00185631	0.000374473	0.000751329	5.13002e-05
	276	0.00171387	-0.000237489	-0.000115205	0.000389847	0.000941056	0.000492163	0.000357822	0.000374473	0.000520959	5.13002e-05
	277	-8.05588e-05	-0.000237489	0.000549015	0.000389847	0.0005481	0.000492163	-0.00107571	0.000374473	0.00118753	5.13002e-05
	278	0.0010393	-0.000237489	0.00119584	0.000389847	0.00140586	0.000492163	-0.000213943	0.000374473	0.00207508	5.13002e-05
	279	2.86553e-05	-0.000237489	0.000603077	0.000389847	0.000960788	0.000492163	0.000219078	0.000374473	0.00155007	5.13002e-05
	280	0.000823741	-0.000237489	-4.62241e-05	0.000389847	0.00141467	0.000492163	0.000678084	0.000374473	0.000947055	5.13002e-05
	281	0.000848036	-0.000237489	0.000104765	0.000389847	0.0014169	0.000492163	0.00200757	0.000374473	0.00147497	5.13002e-05
	282	0.00154353	-0.000237489	-0.000448849	0.000389847	0.00203581	0.000492163	-0.000499986	0.000374473	0.000598974	5.13002e-05
	283	0.00135131	-0.000237489	0.000685106	0.000389847	0.00103487	0.000492163	0.00106336	0.000374473	0.000372936	5.13002e-05
	284	0.000990206	-0.000237489	0.000575131	0.000389847	0.000741795	0.000492163	0.000946376	0.000374473	0.00209677	5.13002e-05
	285	0.000399601	-0.000237489	0.00036512	0.000389847	0.00219885	0.000492163	0.00046561	0.000374473	0.000332501	5.13002e-05
	286	0.000627419	-0.000237489	0.00146863	0.000389847	0.00206212	0.000492163	-0.000210039	0.000374473	0.00102507	5.13002e-05
	287	0.000248998	-0.000237489	-2.71014e-06	0.000389847	0.002516	0.000492163	0.000915901	0.000374473	0.00259291	5.13002e-05
	288	0.00104408	-0.000237489	-0.00066071	0.000389847	0.000407656	0.000492163	0.00218909	0.000374473	0.00176458	5.13002e-05
	289	0.00154038	-0.000237489	0.000651571	0.000389847	0.000839823	0.000492163	-0.000803512	0.000374473	0.000780262	5.13002e-05
	290	5.34056e-05	-0.000237489	0.000789512	0.000389847	0.00131976	0.000492163	0.00117559	0.000374473	0.00013392	5.13002e-05
	291	0.00036783	-0.000237489	0.000135861	0.000389847	0.00203855	0.000492163	0.00116687	0.000374473	0.000479845	5.13002e-05
	292	0.00105899	-0.000237489	0.000974057	0.000389847	0.000698873	0.000492163	-0.00033162	0.000374473	0.00076944	5.13002e-05
	293	0.000589631	-0.000237489	-0.000866982	0.000389847	0.00197788	0.000492163	0.00250496	0.000374473	0.000530404	5.13002e-05
	294	0.00112057	-0.000237489	-0.000711644	0.000389847	0.00125487	0.000492163	0.000343869	0.000374473	0.00202458	5.13002e-05
	295	0.00077246	-0.000237489	0.000352721	0.000389847	0.00215606	0.000492163	0.00019224	0.000374473	0.00157756	5.13002e-05
	296	0.000649526	-0.000237489	0.00117787	0.000389847	0.00199761	0.000492163	0.00118826	0.000374473	0.00239146	5.13002e-05
	297	-7.96485e-05	-0.000237489	0.000184964	0.000389847	0.00129198	0.000492163	0.00178152	0.000374473	0.00214809	5.13002e-05
	298	0.000399326	-0.000237489	0.00114929	0.000389847	0.00158952	0.000492163	0.00025271	0.000374473	0.00184405	5.13002e-05
	299	0.00177467	-0.000237489	0.000352111	0.000389847	0.000658059	0.000492163	-0.000418609	0.000374473	-0.000548504	5.13002e-05
	300	0.00101951	-0.000237489	0.00021604	0.000389847	0.00122485	0.000492163	-0.00141906	0.000374473	0.00156097	5.13002e-05
	301	0.000788322	-0.000237489	0.00139784	0.000389847	0.000558302	0.000492163	0.00053838	0.000374473	0.000654644	5.13002e-05
	302	0.00111574	-0.000237489	0.000378838	0.000389847	-0.00118959	0.000492163	0.0018592	0.000374473	0.00130388	5.13002e-05
	303	0.000559775	-0.000237489	-0.001136	0.000389847	0.00041946	0.000492163	0.000473312	0.000374473	0.00110384	5.13002e-05
	304	0.000190014	-0.000237489	0.000862252	0.000389847	0.00166372	0.000492163	0.00213626	0.000374473	0.000210517	5.13002e-05
	305	-0.000601471	-0.000237489	0.00141774	0.000389847	0.00198732	0.000492163	0.000746042	0.000374473	0.000569441	5.13002e-05
	306	0.00115494	0.00163063	0.00272132	0.00161546	0.00248463	0.00130165	0.00175505	0.000866826	0.00106702	0.000286873
	307	0.00277278	0.00342476	0.00335509	0.00280463	0.00284297	0.00209321	0.00240028	0.00135135	0.00184192	0.000520178
	308	0.00532163	0.00514783	0.00408455	0.00395844	0.00394392	0.00286722	0.00279866	0.00182817	0.000983256	0.000751236
	309	0.0074591	0.00680267	0.00729317	0.00507794	0.00469311	0.00362408	0.00377302	0.00229741	-0.00118398	0.000980071
	310	0.00883878	0.00839198	0.0078965	0.00616416	0.00552915	0.00436418	0.00353478	0.00275918	0.000401191	0.0012067
	311	0.0110066	0.00991834	0.00888258	0.00721807	0.00650851	0.00508787	0.00473434	0.00321361	0.00192137	0.00143115
	312	0.0117324	0.0113843	0.00906401	0.00824065	0.00666708	0.00579553	0.00460869	0.00366082	0.00215464	0.00165344
	313	0.0143159	0.0127921	0.0105285	0.00923282	0.00716005	0.00648751	0.00571731	0.00410091	0.000776009	0.00187359
	314	0.0154963	0.0141442	0.0129977	0.0101955	0.0077225	0.00716415	0.0056523	0.00453401	0.00162457	0.00209162
	315	0.0175039	0.0154428	0.0127834	0.0111295	0.00966594	0.00782581	0.00508059	0.00496022	0.00262911	0.00230755
	316	0.0195764	0.0166899	0.014174	0.0120358	0.00932076	0.0084728	0.00550928	0.00537965	0.00235108	0.0025214
	317	0.021125	0.0178876	0.015608	0.0129151	0.00964001	0.00910545	0.00689506	0.00579241	0.0022637	0.0027332
	318	0.0222708	0.019038	0.0164854	0.0137683	0.0112534	0.00972409	0.00858833	0.00619861	0.00351523	0.00294295
	319	0.022988	0.0201427	0.0159317	0.0145961	0.0110298	0.010329	0.00784339	0.00659835	0.00345818	0.00315069
	320	0.0232894	0.0212037	0.0182052	0.0153993	0.0126389	0.0109206	0.00897799	0.00699173	0.00265152	0.00335642
	321	0.0260851	0.0222227	0.0180039	0.0161786	0.0120766	0.011499	0.00902124	0.00737886	0.00361707	0.00356018
	322	0.0262306	0.0232013	0.0193119	0.0169347	0.0144412	0.0120646	0.00897355	0.00775983	0.00461728	0.00376197
	323	0.026164	0.0241412	0.0206328	0.0176684	0.0138094	0.0126176	0.00987429	0.00813474	0.00455157	0.00396182
	324	0.0278987	0.0250438	0.0198052	0.0183802	0.0150884	0.0131585	0.00880888	0.00850369	0.00334193	0.00415975
	325	0.0283907	0.0259107	0.0209348	0.0190709	0.0148258	0.0136873	0.00945411	0.00886678	0.0040085	0.00435577
	326	0.0279603	0.0267433	0.0212032	0.019741	0.0161743	0.0142044	0.0101989	0.00922409	0.00386479	0.0045499
	327	0.030245	0.0275429	0.0237812	0.0203912	0.0168453	0.0147101	0.0102509	0.00957572	0.00460502	0.00474217
	328	0.0307889	0.0283108	0.0234016	0.0210221	0.0168128	0.0152045	0.012165	0.00992175	0.00633752	0.00493258
	329	0.0327878	0.0290484	0.02377	0.0216342	0.0176314	0.015688	0.0128882	0.0102623	0.00346399	0.00512116
	330	0.0317729	0.0297567	0.0229163	0.0222281	0.0180462	0.0161608	0.0122342	0.0105974	0.00479785	0.00530793
	331	0.0324467	0.0304369	0.0251463	0.0228044	0.0170323	0.0166231	0.0128015	0.0109272	0.00592806	0.0054929
	332	0.0329214	0.0310903	0.0255931	0.0233635	0.0181636	0.0170752	0.012364	0.0112517	0.00532071	0.00567608
	333	0.0329673	0.0317177	0.0259833	0.023906	0.0180616	0.0175172	0.012823	0.0115711	0.00536332	0.00585751
	334	0.0336411	0.0323203	0.026056	0.0244324	0.0199052	0.0179495	0.0123206	0.0118854	0.00722581	0.00603719
	335	0.0333277	0.032899	0.0275292	0.0249431	0.0185438	0.0183721	0.0128012	0.0121947	0.00523189	0.00621513
	336	0.0344172	0.0334548	0.0279237	0.0254386	0.0199314	0.0187855	0.0133555	0.0124991	0.00717671	0.00639137
	337	0.0361693	0.0339886	0.0269308	0.0259194	0.0207804	0.0191896	0.0138708	0.0127987	0.00730165	0.0065659
	338	0.0354055	0.0345013	0.0277125	0.0263859	0.0210172	0.0195848	0.014018	0.0130935	0.0073096	0.00673876
	339	0.0361659	0.0349937	0.0282984	0.0268385	0.0203159	0.0199712	0.0146979	0.0133836	0.00848747	0.00690996
	340	0.0361556	0.0354665	0.0280362	0.0272777	0.0215906	0.0203491	0.0146978	0.013669	0.00607324	0.0070795
	341	0.0361063	0.0359207	0.0284786	0.0277038	0.0216232	0.0207186	0.0153171	0.01395	0.00809606	0.00724741
	342	0.0371698	0.0363568	0.0288166	0.0281172	0.0224679	0.0210799	0.0162265	0.0142265	0.00814733	0.00741371
	343	0.0378913	0.0367757	0.029172	0.0285183	0.0223268	0.0214332	0.0145244	0.0144985	0.00719768	0.00757841
	344	0.0379199	0.037178	0.030032	0.0289076	0.0223378	0.0217787	0.0155291	0.0147663	0.00867453	0.00774152
	345	0.0373986	0.0375643	0.0302873	0.0292852	0.0219969	0.0221166	0.0152736	0.0150298	0.00609998	0.00790306
	346	0.0388562	0.0379354	0.0300338	0.0296516	0.0229936	0.0224469	0.0168975	0.0152891	0.0080708	0.00806304
	347	0.0388285	0.0382918	0.0308764	0.0300071	0.0226571	0.0227699	0.016092	0.0155443	0.00791409	0.00822149
	348	0.0380344	0.038634	0.0310274	0.0303521	0.0233846	0.0230858	0.0163604	0.0157954	0.00853733	0.00837841
	349	0.0390417	0.0389627	0.030639	0.0306868	0.0238906	0.0233946	0.0157584	0.0160425	0.00816397	0.00853382
	350	0.0397242	0.0392784	0.0318034	0.0310115	0.0236279	0.0236967	0.0167198	0.0162857	0.00757829	0.00868773
	351	0.0396186	0.0395815	0.0311367	0.0313266	0.0250459	0.023992	0.0164815	0.0165251	0.00930212	0.00884016
	352	0.0405609	0.0398727	0.033084	0.0316323	0.0270545	0.0242808	0.0181358	0.0167606	0.00885076	0.00899112
	353	0.0397148	0.0401523	0.0317867	0.0319289	0.0252762	0.0245632	0.0182787	0.0169924	0.0102626	0.00914063
	354	0.0398127	0.0404209	0.0331164	0.0322167	0.0251959	0.0248393	0.0181097	0.0172205	0.0092523	0.00928871
	355	0.0407983	0.0406788	0.0329368	0.032496	0.0255108	0.0251093	0.0185947	0.017445	0.00901326	0.00943535
	356	0.040264	0.0409265	0.0323701	0.0327669	0.0253046	0.0253733	0.0165029	0.0176659	0.0100221	0.00958059
	357	0.0409682	0.0411645	0.0327516	0.0330298	0.025676	0.0256315	0.0169749	0.0178833	0.00803689	0.00972442
	358	0.0414731	0.0413929	0.0339421	0.0332848	0.0265034	0.025884	0.0188068	0.0180972	0.0106923	0.00986687
	359	0.0404798	0.0416124	0.0345107	0.0335323	0.0267314	0.0261308	0.0192398	0.0183077	0.00901472	0.010008
	360	0.0407639	0.0418231	0.0330263	0.0337724	0.0258173	0.0263722	0.0188196	0.0185149	0.0101709	0.0101477
	361	0.0412948	0.0420255	0.0334469	0.0340054	0.0273308	0.0266083	0.0185424	0.0187188	0.0115351	0.010286
	362	0.0422545	0.0422199	0.0337632	0.0342315	0.0271376	0.0268391	0.0195774	0.0189194	0.00962786	0.0104231
	363	0.0420666	0.0424066	0.0338837	0.0344508	0.0268315	0.0270648	0.0209589	0.0191169	0.0118673	0.0105588
	364	0.0416102	0.0425859	0.0352743	0.0346636	0.0266427	0.0272855	0.0201057	0.0193112	0.0119706	0.0106932
	365	0.0431588	0.042758	0.0335768	0.0348701	0.0279087	0.0275013	0.0207076	0.0195024	0.0110859	0.0108264
	366	0.0411305	0.0429234	0.0353023	0.0350705	0.0271336	0.0277123	0.0195685	0.0196906	0.0121078	0.0109582
	367	0.0408171	0.0430822	0.0346095	0.0352648	0.0284126	0.0279187	0.0202008	0.0198758	0.0116911	0.0110888
	368	0.041296	0.0432348	0.0349214	0.0354535	0.0270425	0.0281205	0.0200448	0.020058	0.0112658	0.0112181
	369	0.0432819	0.0433813	0.0350811	0.0356364	0.0278394	0.0283178	0.0202396	0.0202374	0.0118717	0.0113462
	370	0.043237	0.0435219	0.0341621	0.035814	0.0287059	0.0285107	0.0216861	0.0204139	0.011247	0.011473
	371	0.0417067	0.0436571	0.0364965	0.0359863	0.029112	0.0286994	0.0196246	0.0205876	0.0117402	0.0115986
	372	0.0417959	0.0437868	0.0345946	0.0361534	0.0284715	0.0288839	0.0211056	0.0207585	0.0129094	0.011723
	373	0.0424828	0.0439115	0.0357285	0.0363156	0.0278875	0.0290642	0.0205079	0.0209267	0.0124408	0.0118462
	374	0.0426413	0.0440311	0.0353358	0.036473	0.0275336	0.0292406	0.0216815	0.0210922	0.0116861	0.0119683
	375	0.0429774	0.0441461	0.035439	0.0366257	0.0298331	0.0294131	0.0203043	0.0212551	0.0128726	0.0120891
	376	0.0420966	0.0442565	0.0353638	0.0367738	0.0302306	0.0295818	0.0216901	0.0214155	0.0128459	0.0122088
	377	0.0436495	0.0443625	0.0362151	0.0369175	0.0290125	0.0297467	0.02279	0.0215732	0.0120869	0.0123273
	378	0.0441675	0.0444643	0.0371054	0.037057	0.0299484	0.029908	0.0206159	0.0217285	0.0118782	0.0124447
	379	0.0435769	0.0445621	0.0373826	0.0371923	0.030246	0.0300657	0.0216942	0.0218813	0.0125708	0.012561
	380	0.0425576	0.0446561	0.0356764	0.0373236	0.0298443	0.0302199	0.0217851	0.0220316	0.0123924	0.0126761
	381	0.043318	0.0447463	0.0357665	0.037451	0.0294557	0.0303707	0.0223004	0.0221796	0.0134273	0.0127902
	382	0.0440265	0.0448329	0.0364437	0.0375746	0.0293885	0.0305181	0.0220579	0.0223252	0.0126596	0.0129031
	383	0.0431977	0.0449161	0.037134	0.0376945	0.0317054	0.0306623	0.0228157	0.0224685	0.0129882	0.013015
	384	0.044153	0.044996	0.0371459	0.0378109	0.0304048	0.0308033	0.0228676	0.0226095	0.0138021	0.0131257
	385	0.0435408	0.0450727	0.0375274	0.0379238	0.0313147	0.0309412	0.0230971	0.0227483	0.0131298	0.0132354
	386	0.0436603	0.0451464	0.037587	0.0380333	0.0308305	0.031076	0.0223608	0.0228849	0.0130684	0.0133441
	387	0.044122	0.0452172	0.036916	0.0381396	0.0304636	0.0312078	0.0222092	0.0230192	0.0141379	0.0134517
	388	0.0433755	0.0452852	0.037428	0.0382428	0.0311781	0.0313367	0.023608	0.0231515	0.0130106	0.0135583
	389	0.0439107	0.0453505	0.0361349	0.0383428	0.030303	0.0314627	0.0242618	0.0232817	0.0144615	0.0136638
	390	0.0443291	0.0454132	0.0367861	0.0384399	0.0309263	0.031586	0.0233047	0.0234098	0.0135725	0.0137683
	391	0.0441369	0.0454734	0.0377156	0.0385341	0.0312542	0.0317065	0.0239759	0.0235358	0.014005	0.0138719
	392	0.0449883	0.0455312	0.0392236	0.0386255	0.0306702	0.0318244	0.0222436	0.0236598	0.01413	0.0139744
	393	0.04393	0.0455868	0.0376392	0.0387142	0.0305639	0.0319396	0.023664	0.0237819	0.0142376	0.0140759
	394	0.0441318	0.0456401	0.0382208	0.0388002	0.0316778	0.0320523	0.0236639	0.0239021	0.0151945	0.0141765
	395	0.0442514	0.0456914	0.0388154	0.0388837	0.0321274	0.0321625	0.0238977	0.0240203	0.0159	0.0142761
	396	0.0440159	0.0457406	0.038214	0.0389647	0.0320775	0.0322702	0.0233174	0.0241366	0.0142051	0.0143747
	397	0.0448586	0.0457878	0.0380605	0.0390433	0.0315543	0.0323756	0.0235209	0.0242511	0.0130951	0.0144724
	398	0.04558	0.0458332	0.0388074	0.0391195	0.0320776	0.0324786	0.0245559	0.0243638	0.0147886	0.0145691
	399	0.0448942	0.0458768	0.0381189	0.0391935	0.0311722	0.0325793	0.0244735	0.0244747	0.0148269	0.0146649
	400	0.0430608	0.0459186	0.0385309	0.0392653	0.0326336	0.0326779	0.0243089	0.0245838	0.0146312	0.0147598
	401	0.0440334	0.0459588	0.0388123	0.039335	0.0323015	0.0327742	0.023984	0.0246912	0.0155924	0.0148538
	402	0.04456	0.0459975	0.038698	0.0394025	0.032612	0.0328684	0.0245686	0.0247968	0.0157174	0.0149469
	403	0.0456279	0.0460345	0.0378008	0.0394681	0.0325057	0.0329605	0.0242178	0.0249008	0.0157383	0.0150391
	404	0.0456349	0.0460701	0.0386781	0.0395317	0.0327555	0.0330505	0.0241961	0.0250032	0.014923	0.0151303
	405	0.0451872	0.0461043	0.0388291	0.0395935	0.0317415	0.0331386	0.0242263	0.0251039	0.0147013	0.0152208
	406	0.0458004	0.0461372	0.0391541	0.0396534	0.032482	0.0332247	0.0255472	0.025203	0.0150602	0.0153103
	407	0.0454826	0.0461687	0.0391572	0.0397115	0.0313334	0.0333089	0.0250534	0.0253005	0.0148775	0.015399
	408	0.0447231	0.046199	0.0391951	0.0397679	0.0326559	0.0333913	0.0259152	0.0253965	0.0145258	0.0154868
	409	0.0446305	0.0462281	0.0389286	0.0398226	0.032936	0.0334718	0.0239576	0.025491	0.0149454	0.0155738
	410	0.0445075	0.0462561	0.0388142	0.0398757	0.0328427	0.0335505	0.0252092	0.0255839	0.0151223	0.0156599
	411	0.0444019	0.0462829	0.0396655	0.0399272	0.0322717	0.0336275	0.0250012	0.0256754	0.0155029	0.0157452
	412	0.0448289	0.0463087	0.0399035	0.0399771	0.0316529	0.0337028	0.0255339	0.0257654	0.0158488	0.0158297
	413	0.0449269	0.0463334	0.0379667	0.0400256	0.0340567	0.0337764	0.0245247	0.025854	0.0151202	0.0159134
	414	0.045172	0.0463572	0.038644	0.0400727	0.0335465	0.0338484	0.0253692	0.0259412	0.0156741	0.0159963
	415	0.0453825	0.04638	0.039704	0.0401183	0.0343261	0.0339188	0.0259928	0.026027	0.0156517	0.0160783
	416	0.0458571	0.046402	0.0385937	0.0401626	0.0329734	0.0339876	0.0254773	0.0261114	0.0154256	0.0161596
	417	0.0450976	0.046423	0.0378922	0.0402056	0.0328323	0.0340549	0.025382	0.0261945	0.0154596	0.0162401
	418	0.0459317	0.0464433	0.0391088	0.0402473	0.0329561	0.0341208	0.0255292	0.0262763	0.0149042	0.0163198
	419	0.0456182	0.0464627	0.0404298	0.0402877	0.0331147	0.0341851	0.026326	0.0263567	0.0161644	0.0163988
	420	0.0451056	0.0464813	0.0384669	0.040327	0.034702	0.034248	0.0260574	0.0264359	0.0150891	0.016477
	421	0.0461475	0.0464993	0.0392181	0.0403651	0.0328412	0.0343096	0.0255637	0.0265138	0.0171076	0.0165544
	422	0.044981	0.0465165	0.0396257	0.040402	0.0336165	0.0343697	0.0255766	0.0265905	0.0164266	0.0166311
	423	0.0446632	0.046533	0.0395636	0.0404379	0.0335753	0.0344286	0.0274215	0.026666	0.0155203	0.0167071
	424	0.044878	0.0465489	0.0386577	0.0404727	0.0326916	0.0344861	0.0267848	0.0267403	0.0164252	0.0167823
	425	0.0467297	0.0465641	0.0392784	0.0405064	0.0346741	0.0345424	0.0256284	0.0268134	0.0163291	0.0168568
	426	0.0451777	0.0465787	0.03986	0.0405392	0.033912	0.0345974	0.0257886	0.0268853	0.0164194	0.0169306
	427	0.0468908	0.0465928	0.0397935	0.0405709	0.0343529	0.0346512	0.0272697	0.0269561	0.0177619	0.0170037
	428	0.0460534	0.0466063	0.0395748	0.0406018	0.0343508	0.0347038	0.026646	0.0270257	0.0173366	0.0170761
	429	0.0456923	0.0466193	0.0396388	0.0406317	0.0341446	0.0347552	0.0266503	0.0270943	0.0174008	0.0171478
	430	0.0457166	0.0466317	0.0385285	0.0406607	0.0343075	0.0348055	0.0267975	0.0271617	0.0180977	0.0172187
	431	0.047027	0.0466437	0.0400321	0.0406889	0.0349221	0.0348547	0.0266025	0.0272281	0.0174644	0.017289
	432	0.0451806	0.0466552	0.0406181	0.0407162	0.0340036	0.0349028	0.0262647	0.0272934	0.0176543	0.0173587
	433	0.0456163	0.0466662	0.0400557	0.0407427	0.03378	0.0349498	0.0275119	0.0273577	0.0184336	0.0174276
	434	0.0454241	0.0466768	0.0402676	0.0407684	0.0333002	0.0349958	0.0264725	0.027421	0.0184848	0.0174959
	435	0.0463707	0.046687	0.0397793	0.0407934	0.0325989	0.0350408	0.0262039	0.0274833	0.0178298	0.0175636
	436	0.0462001	0.0466968	0.0391865	0.0408176	0.0343817	0.0350847	0.0267712	0.0275445	0.0180458	0.0176305
	437	0.0457698	0.0467061	0.0382849	0.0408411	0.0330507	0.0351277	0.0270526	0.0276048	0.0186473	0.0176969
	438	0.0470152	0.0467152	0.0394493	0.0408639	0.0338694	0.0351698	0.0271911	0.0276642	0.0178667	0.0177626
	439	0.0457794	0.0467238	0.0407877	0.040886	0.0335112	0.0352109	0.0282478	0.0277226	0.0172767	0.0178277
	440	0.0461241	0.0467321	0.0387509	0.0409075	0.0340215	0.0352511	0.0274812	0.02778	0.0174969	0.0178921
	441	0.0466117	0.0467401	0.0405721	0.0409283	0.0331769	0.0352904	0.0273902	0.0278366	0.0182502	0.0179559
	442	0.0453326	0.0467478	0.0394313	0.0409485	0.0347686	0.0353288	0.0273252	0.0278923	0.0185657	0.0180191
	443	0.0458419	0.0467551	0.0403348	0.0409681	0.036243	0.0353664	0.0271562	0.027947	0.0174601	0.0180817
	444	0.0458532	0.0467622	0.0400986	0.0409871	0.0345603	0.0354032	0.0271302	0.0280009	0.0182783	0.0181437
	445	0.0465617	0.046769	0.039906	0.0410056	0.0352877	0.0354391	0.026775	0.028054	0.0177576	0.0182051
	446	0.0464171	0.0467755	0.0407921	0.0410235	0.0341956	0.0354743	0.0283254	0.0281062	0.0183809	0.0182659
	447	0.0465497	0.0467818	0.0415085	0.0410409	0.0346104	0.0355086	0.0265367	0.0281575	0.0181245	0.0183262
	448	0.0457815	0.0467878	0.040272	0.0410577	0.0343651	0.0355422	0.0255666	0.0282081	0.0189211	0.0183858
	449	0.045572	0.0467936	0.0406622	0.0410741	0.0353401	0.0355751	0.0274894	0.0282578	0.0194707	0.0184449
	450	0.0464883	0.0467991	0.0403217	0.0410899	0.0344694	0.0356072	0.0290354	0.0283068	0.018729	0.0185034
	451	0.0457981	0.0468045	0.0404553	0.0411053	0.0336813	0.0356386	0.0268353	0.028355	0.017801	0.0185613
	452	0.0464373	0.0468096	0.0402105	0.0411203	0.0348734	0.0356694	0.0282471	0.0284024	0.0181556	0.0186187
	453	0.0471414	0.0468145	0.0397961	0.0411348	0.0352144	0.0356994	0.0279222	0.028449	0.0185535	0.0186755
	454	0.0464729	0.0468192	0.0390554	0.0411488	0.0343437	0.0357288	0.0277273	0.028495	0.0190554	0.0187318
	455	0.0453756	0.0468238	0.040085	0.0411625	0.0345327	0.0357575	0.0276493	0.0285401	0.0186734	0.0187875
	456	0.0465042	0.0468281	0.0398576	0.0411757	0.0348867	0.0357856	0.0279091	0.0285846	0.019288	0.0188427
	457	0.0462167	0.0468323	0.0408132	0.0411886	0.0341985	0.0358131	0.027896	0.0286284	0.0189363	0.0188974
	458	0.0459638	0.0468363	0.0400639	0.041201	0.0351127	0.0358399	0.0279826	0.0286714	0.0188749	0.0189516
	459	0.0459448	0.0468402	0.0406281	0.0412131	0.0357533	0.0358662	0.0285715	0.0287138	0.0192945	0.0190052
	460	0.0457829	0.0468439	0.039957	0.0412249	0.0358467	0.0358919	0.0275321	0.0287555	0.0189904	0.0190583
	461	0.0465434	0.0468474	0.0408039	0.0412362	0.0349326	0.035917	0.0278655	0.0287966	0.0189204	0.0191109
	462	0.047057	0.0468509	0.0401068	0.0412473	0.0343225	0.0359415	0.0277096	0.0288369	0.019483	0.019163
	463	0.0458731	0.0468541	0.0407232	0.041258	0.0351021	0.0359655	0.0278308	0.0288767	0.0197206	0.0192146
	464	0.0469497	0.0468573	0.0414613	0.0412684	0.0354822	0.035989	0.0289177	0.0289158	0.0188012	0.0192656
	465	0.0477145	0.0468603	0.0411382	0.0412785	0.0359013	0.036012	0.029433	0.0289543	0.0186575	0.0193162
	466	0.0468857	0.0468632	0.0410761	0.0412883	0.0356517	0.0360344	0.0294676	0.0289922	0.0192894	0.0193664
	467	0.0457148	0.046866	0.0401093	0.0412978	0.0350546	0.0360564	0.0291384	0.0290295	0.0189811	0.019416
	468	0.0461808	0.0468687	0.0409431	0.041307	0.035743	0.0360778	0.0293982	0.0290661	0.018651	0.0194651
	469	0.0470885	0.0468713	0.0410767	0.041316	0.035628	0.0360988	0.0292466	0.0291022	0.0194563	0.0195138
	470	0.0463377	0.0468738	0.0412451	0.0413246	0.0346574	0.0361194	0.0282721	0.0291378	0.0195162	0.019562
	471	0.0466694	0.0468761	0.0403261	0.0413331	0.0350853	0.0361394	0.0275878	0.0291727	0.0196802	0.0196098
	472	0.0461134	0.0468784	0.0398073	0.0413412	0.0344144	0.0361591	0.0291165	0.0292071	0.0204334	0.0196571
	473	0.0456787	0.0468806	0.0411196	0.0413491	0.0354719	0.0361783	0.0284842	0.029241	0.0190331	0.0197039
	474	0.0471493	0.0468827	0.0420535	0.0413568	0.0355653	0.036197	0.0288652	0.0292743	0.0196043	0.0197503
	475	0.0472343	0.0468847	0.041004	0.0413643	0.0354242	0.0362154	0.0288132	0.0293071	0.0206089	0.0197962
	476	0.0465744	0.0468867	0.0418031	0.0413715	0.0346404	0.0362333	0.0300431	0.0293394	0.01855	0.0198417
	477	0.0467286	0.0468885	0.0411059	0.0413786	0.0352507	0.0362509	0.0304111	0.0293712	0.0198882	0.0198867
	478	0.045601	0.0468903	0.040922	0.0413854	0.0358175	0.036268	0.0285359	0.0294024	0.0195841	0.0199314
	479	0.0465953	0.046892	0.04106	0.041392	0.0362019	0.0362848	0.0297614	0.0294332	0.020775	0.0199756
	480	0.0466196	0.0468937	0.0406934	0.0413984	0.0357307	0.0363012	0.0294019	0.0294634	0.0201633	0.0200193
	481	0.0467305	0.0468953	0.0410879	0.0414046	0.0366797	0.0363172	0.0291507	0.0294932	0.0188454	0.0200627
	482	0.0458411	0.0468968	0.041339	0.0414107	0.0353183	0.0363329	0.0286786	0.0295225	0.0191133	0.0201056
	483	0.04826	0.0468983	0.0409985	0.0414165	0.0362151	0.0363483	0.0283147	0.0295514	0.0200528	0.0201481
	484	0.0476781	0.0468997	0.040223	0.0414222	0.0352707	0.0363633	0.0286178	0.0295798	0.0192505	0.0201902
	485	0.0471741	0.046901	0.0413526	0.0414277	0.0359243	0.0363779	0.0289772	0.0296077	0.020957	0.0202319
	486	0.0463367	0.0469023	0.0408251	0.0414331	0.0364477	0.0363923	0.0287736	0.0296352	0.0196087	0.0202732
	487	0.0473483	0.0469036	0.0406716	0.0414383	0.035894	0.0364063	0.0290508	0.0296622	0.0202709	0.0203141
	488	0.0468616	0.0469048	0.0405356	0.0414433	0.0370254	0.03642	0.0290897	0.0296889	0.0195119	0.0203546
	489	0.0464009	0.0469059	0.0409258	0.0414482	0.0363501	0.0364334	0.0292715	0.0297151	0.0202132	0.0203947
	490	0.0475424	0.046907	0.041764	0.041453	0.0364696	0.0364465	0.0286608	0.0297408	0.0200565	0.0204345
	491	0.0468868	0.0469081	0.0420324	0.0414576	0.035916	0.0364594	0.0302848	0.0297662	0.0203461	0.0204738
	492	0.0473008	0.0469091	0.0415832	0.041462	0.036283	0.0364719	0.0301938	0.0297912	0.0203713	0.0205128
	493	0.0471346	0.0469101	0.0401945	0.0414664	0.0351214	0.0364841	0.0287646	0.0298158	0.0214322	0.0205514
	494	0.0465007	0.046911	0.0406195	0.0414706	0.0358315	0.0364961	0.0285523	0.0298399	0.0204609	0.0205896
	495	0.0473174	0.0469119	0.0419709	0.0414746	0.0368413	0.0365079	0.0290676	0.0298637	0.0209325	0.0206274
	496	0.0478354	0.0469128	0.0416739	0.0414786	0.0371214	0.0365193	0.0291239	0.0298872	0.0200262	0.0206649
	497	0.0466775	0.0469136	0.0411681	0.0414824	0.0366025	0.0365305	0.0290329	0.0299102	0.0206017	0.0207021
	498	0.0470656	0.0469144	0.0412104	0.0414862	0.0360402	0.0365415	0.0282403	0.0299329	0.0195524	0.0207388
	499	0.0464923	0.0469152	0.0420225	0.0414898	0.0366591	0.0365522	0.0289332	0.0299552	0.0204183	0.0207752
	500	0.0475558	0.0469159	0.0421865	0.0414933	0.0350458	0.0365627	0.0293489	0.0299772	0.0201316	0.0208113
	501	0.0472424	0.0469166	0.0424245	0.0414967	0.0369763	0.0365729	0.0293748	0.0299988	0.0200182	0.020847
	502	0.0475784	0.0469173	0.0417795	0.0415	0.035693	0.036583	0.0298468	0.0300201	0.0206501	0.0208824
	503	0.0473169	0.0469179	0.0426482	0.0415032	0.0364726	0.0365928	0.0308948	0.030041	0.0206624	0.0209174
	504	0.0456568	0.0469186	0.0418162	0.0415063	0.0352502	0.0366023	0.0301065	0.0300616	0.0203757	0.0209521
	505	0.0465341	0.0469192	0.0410103	0.0415093	0.0351352	0.0366117	0.028764	0.0300819	0.0214279	0.0209865
	506	0.0461817	0.0469197	0.041705	0.0415123	0.0368485	0.0366209	0.0293009	0.0301018	0.0211629	0.0210205
	507	0.0475051	0.0469203	0.0410861	0.0415151	0.0354567	0.0366298	0.0288028	0.0301215	0.0209455	0.0210542
	508	0.0469188	0.0469208	0.0417852	0.0415179	0.037044	0.0366386	0.029028	0.0301408	0.0205808	0.0210876
	509	0.0470253	0.0469213	0.0405095	0.0415205	0.0354047	0.0366472	0.0286295	0.0301598	0.0202421	0.0211207
	510	0.0462269	0.0469218	0.0416913	0.0415231	0.0367184	0.0366555	0.0281574	0.0301785	0.0205837	0.0211534
	511	0.0461602	0.0469223	0.0417771	0.0415256	0.0354092	0.0366637	0.0298593	0.0301969	0.0220476	0.0211859
	512	0.0470723	0.0469228	0.0419846	0.0415281	0.0367794	0.0366717	0.0296081	0.030215	0.0224672	0.021218
	513	0.0466982	0.0469232	0.0413614	0.0415305	0.0361649	0.0366796	0.0293309	0.0302329	0.0202653	0.0212498
	514	0.0470516	0.0469236	0.0418734	0.0415328	0.0359674	0.0366872	0.0298548	0.0302504	0.0205159	0.0212813
	515	0.0467251	0.046924	0.0427899	0.041535	0.0359957	0.0366947	0.0297985	0.0302677	0.0202465	0.0213125
	516	0.0468793	0.0469244	0.0416839	0.0415371	0.0368534	0.036702	0.0309764	0.0302847	0.0210517	0.0213434
	517	0.0484452	0.0469248	0.0420132	0.0415392	0.0372899	0.0367092	0.0296988	0.0303014	0.020609	0.021374
	518	0.0476337	0.0469251	0.0427731	0.0415413	0.0373226	0.0367162	0.0301188	0.0303179	0.0219862	0.0214043
	519	0.0460342	0.0469255	0.0410843	0.0415433	0.0362304	0.036723	0.0294691	0.0303341	0.0205859	0.0214343
	520	0.0465738	0.0469258	0.0429098	0.0415452	0.0367712	0.0367297	0.0299281	0.03035	0.0205679	0.021464
	521	0.0465028	0.0469261	0.0410122	0.041547	0.0362566	0.0367363	0.0300234	0.0303657	0.0220187	0.0214934
	522	0.0467479	0.0469264	0.0414503	0.0415488	0.0354685	0.0367427	0.0296205	0.0303811	0.0215674	0.0215226
	523	0.0462959	0.0469267	0.0428713	0.0415506	0.0372643	0.0367489	0.0292221	0.0303963	0.0212893	0.0215515
	524	0.0459738	0.046927	0.0419002	0.0415523	0.0358377	0.0367551	0.0298283	0.0304113	0.0213623	0.02158
	525	0.0470893	0.0469272	0.0420468	0.0415539	0.0362786	0.036761	0.0307334	0.030426	0.0219032	0.0216084
	526	0.046607	0.0469275	0.0422108	0.0415555	0.0373926	0.0367669	0.0295121	0.0304405	0.0224788	0.0216364
	527	0.0473371	0.0469278	0.0418312	0.0415571	0.0375338	0.0367726	0.0304908	0.0304547	0.0219017	0.0216642
	528	0.0470496	0.046928	0.0417386	0.0415586	0.0365459	0.0367782	0.0292651	0.0304687	0.022187	0.0216917
	529	0.0471865	0.0469282	0.0425203	0.0415601	0.0365394	0.0367837	0.0312225	0.0304825	0.0209817	0.0217189
	530	0.0471848	0.0469284	0.0423624	0.0415615	0.0369542	0.036789	0.0298107	0.0304961	0.0221682	0.0217459
	531	0.0462304	0.0469286	0.0421742	0.0415629	0.037812	0.0367943	0.0308543	0.0305095	0.0208849	0.0217726
	532	0.0464756	0.0469288	0.0418511	0.0415642	0.0371411	0.0367994	0.0300098	0.0305226	0.0222708	0.0217991
	533	0.0456511	0.046929	0.0430068	0.0415655	0.0375645	0.0368044	0.0303735	0.0305356	0.0228854	0.0218253
	534	0.046706	0.0469292	0.0422575	0.0415668	0.0372541	0.0368093	0.0301049	0.0305483	0.0217667	0.0218513
	535	0.0461198	0.0469294	0.0421083	0.041568	0.0360751	0.0368141	0.0296935	0.0305608	0.021688	0.021877
	536	0.047586	0.0469296	0.0423768	0.0415692	0.0387438	0.0368187	0.0302174	0.0305732	0.0224846	0.0219024
	537	0.0473808	0.0469297	0.0413578	0.0415703	0.0365052	0.0368233	0.030828	0.0305853	0.0217082	0.0219277
	538	0.04663	0.0469299	0.0412173	0.0415714	0.0362208	0.0368278	0.0300311	0.0305973	0.0212482	0.0219526
	539	0.0466413	0.0469301	0.0415597	0.0415725	0.037439	0.0368322	0.0293208	0.030609	0.0218671	0.0219774
	540	0.0462109	0.0469302	0.0416889	0.0415735	0.0377235	0.0368364	0.0304121	0.0306206	0.0219184	0.0220019
	541	0.0472399	0.0469303	0.0422096	0.0415746	0.0366574	0.0368406	0.0306329	0.030632	0.0227236	0.0220261
	542	0.0475153	0.0469305	0.0418604	0.0415756	0.0364382	0.0368447	0.0306285	0.0306432	0.0221683	0.0220501
	543	0.0453874	0.0469306	0.0422419	0.0415765	0.0363709	0.0368487	0.0300785	0.0306542	0.0222152	0.0220739
	544	0.0466978	0.0469307	0.0419362	0.0415774	0.0377281	0.0368526	0.0290694	0.030665	0.0221495	0.0220975
	545	0.0468953	0.0469309	0.0419481	0.0415783	0.0368357	0.0368564	0.0299225	0.0306757	0.0223784	0.0221208
	546	0.0474782	0.046931	0.0419773	0.0415792	0.0360042	0.0368602	0.0300783	0.0306862	0.0227547	0.022144
	547	0.0465282	0.0469311	0.0418803	0.0415801	0.036293	0.0368638	0.0299137	0.0306966	0.0225503	0.0221668
	548	0.0466435	0.0469312	0.0410571	0.0415809	0.0368511	0.0368674	0.0291861	0.0307067	0.0224716	0.0221895
	549	0.0462174	0.0469313	0.0421823	0.0415817	0.0370922	0.0368709	0.0304896	0.0307168	0.0227395	0.022212
	550	0.0466358	0.0469314	0.041172	0.0415825	0.0365255	0.0368743	0.0302254	0.0307266	0.0222449	0.0222342
	551	0.0478855	0.0469315	0.0419711	0.0415832	0.0368752	0.0368777	0.0311607	0.0307363	0.0217198	0.0222562
	552	0.0467796	0.0469316	0.0418567	0.0415839	0.0375071	0.0368809	0.0298355	0.0307459	0.0231707	0.022278
	553	0.0453922	0.0469317	0.0417468	0.0415847	0.0373791	0.0368841	0.0309571	0.0307552	0.0217487	0.0222996
	554	0.0469278	0.0469317	0.0420456	0.0415853	0.0368776	0.0368873	0.0305499	0.0307645	0.0225756	0.022321
	555	0.0456963	0.0469318	0.0423923	0.041586	0.0367625	0.0368903	0.0307664	0.0307736	0.021795	0.0223422
	556	0.0477169	0.0469319	0.04163	0.0415867	0.0363218	0.0368933	0.0285837	0.0307825	0.0222145	0.0223632
	557	0.0471912	0.046932	0.0409198	0.0415873	0.0365195	0.0368962	0.0302769	0.0307913	0.0228811	0.022384
	558	0.0467045	0.046932	0.0419319	0.0415879	0.0365868	0.0368991	0.030632	0.0308	0.0230321	0.0224045
	559	0.0457805	0.0469321	0.0420525	0.0415885	0.0358117	0.0369019	0.0300516	0.0308085	0.0231093	0.0224249
	560	0.0457485	0.0469322	0.0418816	0.0415891	0.0366087	0.0369046	0.0303764	0.0308169	0.022411	0.0224451
	561	0.0482064	0.0469322	0.0415063	0.0415896	0.0367629	0.0369073	0.0312208	0.0308252	0.0225359	0.0224651
	562	0.0466718	0.0469323	0.042649	0.0415902	0.0372646	0.0369099	0.030818	0.0308333	0.0233238	0.0224849
	563	0.0472071	0.0469323	0.0413081	0.0415907	0.0377228	0.0369124	0.0308483	0.0308413	0.0227641	0.0225045
	564	0.046846	0.0469324	0.0419332	0.0415912	0.0364873	0.0369149	0.0304411	0.0308492	0.0227938	0.0225239
	565	0.0465888	0.0469325	0.0429149	0.0415917	0.0361595	0.0369174	0.0290033	0.030857	0.0231873	0.0225432
	566	0.0460978	0.0469325	0.0423352	0.0415922	0.0374038	0.0369198	0.0317836	0.0308646	0.0218607	0.0225622
	567	0.0461178	0.0469326	0.042708	0.0415926	0.0365548	0.0369221	0.0303067	0.0308721	0.0225576	0.0225811
	568	0.0470211	0.0469326	0.0413672	0.0415931	0.0367221	0.0369244	0.0304453	0.0308795	0.0227302	0.0225998
	569	0.0466513	0.0469326	0.0418531	0.0415935	0.0368329	0.0369266	0.0318007	0.0308867	0.0238344	0.0226183
	570	0.0464764	0.0469327	0.0419127	0.0415939	0.0353586	0.0369288	0.0303889	0.0308939	0.0225858	0.0226366
	571	0.0460157	0.0469327	0.0424203	0.0415943	0.0365551	0.0369309	0.0298561	0.0309009	0.0219568	0.0226547
	572	0.0458668	0.0469328	0.0411491	0.0415947	0.0364835	0.036933	0.0304364	0.0309079	0.022658	0.0226727
	573	0.048013	0.0469328	0.0429224	0.0415951	0.0371111	0.0369351	0.0302025	0.0309147	0.022575	0.0226905
	574	0.0462272	0.0469328	0.0416511	0.0415955	0.0378299	0.0369371	0.0307048	0.0309214	0.0234279	0.0227081
	575	0.0468707	0.0469329	0.0424154	0.0415959	0.0366813	0.036939	0.0304319	0.030928	0.0240164	0.0227256
	576	0.0466612	0.0469329	0.0424055	0.0415962	0.0369224	0.0369409	0.0300767	0.0309345	0.0229195	0.0227429
	577	0.0473004	0.046933	0.0426434	0.0415966	0.0361386	0.0369428	0.0313889	0.0309409	0.023521	0.02276
	578	0.0469696	0.046933	0.0425074	0.0415969	0.0363927	0.0369446	0.0308561	0.0309472	0.0219214	0.022777
	579	0.0468856	0.046933	0.0427149	0.0415972	0.0371983	0.0369464	0.0299986	0.0309533	0.0237839	0.0227938
	580	0.0475811	0.046933	0.0425397	0.0415975	0.0371962	0.0369482	0.0310466	0.0309594	0.0234929	0.0228104
	581	0.045882	0.0469331	0.0421861	0.0415978	0.037433	0.0369499	0.0316918	0.0309654	0.0224912	0.0228269
	582	0.0470624	0.0469331	0.0418152	0.0415981	0.0372485	0.0369515	0.0307823	0.0309713	0.0227375	0.0228432
	583	0.0474938	0.0469331	0.0411267	0.0415984	0.0367209	0.0369532	0.0308256	0.0309771	0.0227108	0.0228593
	584	0.0464398	0.0469331	0.0421215	0.0415987	0.0377827	0.0369548	0.0311763	0.0309829	0.0240663	0.0228753
	585	0.0465334	0.0469332	0.0417332	0.041599	0.0365864	0.0369563	0.0300373	0.0309885	0.0228653	0.0228912
	586	0.0457999	0.0469332	0.0423452	0.0415992	0.037366	0.0369578	0.0307128	0.030994	0.0238135	0.0229069
	587	0.0467033	0.0469332	0.0415741	0.0415995	0.0370772	0.0369593	0.0306608	0.0309995	0.0234012	0.0229224
	588	0.0469744	0.0469332	0.042134	0.0415997	0.0375181	0.0369608	0.0312627	0.0310048	0.0235954	0.0229378
	589	0.0457126	0.0469333	0.0420327	0.0416	0.0370122	0.0369622	0.0315008	0.0310101	0.02395	0.0229531
	590	0.0465163	0.0469333	0.0412355	0.0416002	0.0373358	0.0369636	0.0309118	0.0310153	0.0228661	0.0229682
	591	0.0476189	0.0469333	0.0418388	0.0416004	0.0366258	0.036965	0.0314574	0.0310204	0.023303	0.0229831
	592	0.0454607	0.0469333	0.0414592	0.0416007	0.0376877	0.0369663	0.030496	0.0310254	0.0243552	0.022998
	593	0.0457578	0.0469333	0.0415884	0.0416009	0.0369821	0.0369676	0.0299762	0.0310304	0.0235659	0.0230126
	594	0.0461891	0.0469333	0.0421135	0.0416011	0.0366803	0.0369689	0.0302447	0.0310352	0.0233398	0.0230271
	595	0.0465252	0.0469334	0.0422079	0.0416013	0.0373036	0.0369701	0.0305088	0.03104	0.0231094	0.0230415
	596	0.0474026	0.0469334	0.0425285	0.0416015	0.0369193	0.0369714	0.0305261	0.0310447	0.0237327	0.0230558
	597	0.045292	0.0469334	0.0411094	0.0416016	0.0373254	0.0369726	0.0299413	0.0310494	0.0230993	0.0230699
	598	0.0476937	0.0469334	0.041878	0.0416018	0.0376881	0.0369737	0.0308984	0.0310539	0.0235926	0.0230839
	599	0.0475491	0.0469334	0.0424161	0.041602	0.036952	0.0369749	0.0298676	0.0310584	0.0227599	0.0230977
	600	0.0463912	0.0469334	0.0427758	0.0416022	0.036685	0.036976	0.0314353	0.0310629	0.0238945	0.0231114
	601	0.0451597	0.0469334	0.0422962	0.0416023	0.0366091	0.0369771	0.0306687	0.0310672	0.0239501	0.023125
	602	0.0443743	0.0469335	0.0420427	0.0416025	0.037063	0.0369781	0.0304434	0.0310715	0.0231044	0.0231384
	603	0.0438356	0.0469335	0.0413934	0.0416027	0.037721	0.0369792	0.0314438	0.0310757	0.022952	0.0231518
	604	0.0453279	0.0469335	0.0425882	0.0416028	0.0381618	0.0369802	0.0314221	0.0310799	0.0237659	0.023165
	605	0.0459801	0.0469335	0.0413213	0.041603	0.0377254	0.0369812	0.0300102	0.0310839	0.0231543	0.023178
	606	0.0458701	0.0467514	0.0414984	0.0414184	0.0373716	0.0368302	0.0314306	0.0309563	0.0240981	0.0230586
	607	0.046033	0.04657	0.0406099	0.0412347	0.0366312	0.0366799	0.030677	0.0308293	0.0235905	0.0229397
	608	0.0448708	0.0463894	0.0414828	0.0410518	0.0370807	0.0365302	0.0317467	0.0307028	0.0239277	0.0228215
	609	0.0462808	0.0462094	0.0406509	0.0408697	0.0374087	0.0363811	0.0298194	0.0305767	0.0239703	0.0227039
	610	0.0460756	0.0460301	0.0400755	0.0406885	0.0364555	0.0362326	0.0308328	0.0304513	0.0230996	0.0225869
	611	0.0442725	0.0458515	0.0399699	0.040508	0.0360799	0.0360847	0.0315083	0.0303263	0.0238939	0.0224706
	612	0.0443314	0.0456736	0.0397033	0.0403284	0.0367336	0.0359375	0.0307634	0.0302019	0.0231652	0.0223548
	613	0.0439573	0.0454964	0.0395629	0.0401496	0.0363884	0.0357908	0.0302999	0.0300779	0.0241004	0.0222396
	614	0.044826	0.0453199	0.0408404	0.0399715	0.0361214	0.0356448	0.0310231	0.0299545	0.0226265	0.022125
	615	0.04343	0.045144	0.038734	0.0397943	0.0360802	0.0354994	0.0298494	0.0298316	0.0219411	0.022011
	616	0.0451431	0.0449689	0.0390982	0.0396179	0.0360346	0.0353545	0.0312222	0.0297092	0.0217454	0.0218976
	617	0.0442234	0.0447944	0.0385402	0.0394422	0.0358545	0.0352103	0.0306202	0.0295874	0.0221563	0.0217847
	618	0.0429139	0.0446205	0.0388086	0.0392673	0.0353356	0.0350666	0.0304426	0.029466	0.0231046	0.0216725
	619	0.0431764	0.0444474	0.0390988	0.0390933	0.0358676	0.0349236	0.0303819	0.0293451	0.0233465	0.0215608
	620	0.0430318	0.0442749	0.0397847	0.0389199	0.0361261	0.0347812	0.0296283	0.0292248	0.0231508	0.0214497
	621	0.0453642	0.0441031	0.0387875	0.0387474	0.0350947	0.0346393	0.0298578	0.0291049	0.0225564	0.0213392
	622	0.0437862	0.0439319	0.0383774	0.0385757	0.0360133	0.034498	0.0294073	0.0289855	0.0223434	0.0212293
	623	0.0420481	0.0437615	0.0370453	0.0384047	0.0353294	0.0343573	0.0291821	0.0288667	0.0218054	0.0211199
	624	0.0435707	0.0435916	0.0386968	0.0382345	0.0361871	0.0342172	0.0301781	0.0287483	0.0222423	0.0210111
	625	0.042664	0.0434224	0.0360859	0.038065	0.0343828	0.0340777	0.0294721	0.0286304	0.0225016	0.0209029
	626	0.04397	0.0432539	0.0362325	0.0378963	0.0344892	0.0339387	0.0299744	0.028513	0.0230338	0.0207952
	627	0.0419807	0.043086	0.036514	0.0377284	0.0334145	0.0338004	0.0286795	0.0283961	0.0216075	0.020688
	628	0.0427758	0.0429188	0.0376741	0.0375612	0.0344416	0.0336626	0.0291515	0.0282797	0.0226901	0.0205814
	629	0.0420856	0.0427522	0.0361679	0.0373947	0.0343961	0.0335253	0.0280038	0.0281637	0.0217924	0.0204754
	630	0.0430669	0.0425863	0.0364451	0.037229	0.0336209	0.0333887	0.0294112	0.0280483	0.0209381	0.0203699
	631	0.0434983	0.042421	0.036035	0.0370641	0.0341704	0.0332526	0.0296104	0.0279333	0.0214357	0.020265
	632	0.0409287	0.0422563	0.0365078	0.0368999	0.0329045	0.033117	0.0277221	0.0278188	0.0206603	0.0201606
	633	0.040992	0.0420923	0.0368284	0.0367364	0.0334235	0.032982	0.0288394	0.0277048	0.0211708	0.0200567
	634	0.0438439	0.0419289	0.0363053	0.0365736	0.0332086	0.0328476	0.0282114	0.0275912	0.0184663	0.0199534
	635	0.0410059	0.0417662	0.0362301	0.0364116	0.032946	0.0327138	0.027107	0.0274781	0.0186996	0.0198506
	636	0.0416581	0.041604	0.0359331	0.0362503	0.0325226	0.0325805	0.0273018	0.0273655	0.0185299	0.0197484
	637	0.0428732	0.0414425	0.0360493	0.0360897	0.0329461	0.0324477	0.0281116	0.0272534	0.0183775	0.0196467
	638	0.0415725	0.0412817	0.0362916	0.0359299	0.033122	0.0323155	0.0279037	0.0271417	0.0188404	0.0195455
	639	0.0416964	0.0411214	0.0353726	0.0357707	0.0326379	0.0321838	0.0271414	0.0270305	0.019325	0.0194448
	640	0.0418376	0.0409617	0.0359673	0.0356123	0.0321103	0.0320527	0.0274662	0.0269198	0.0167981	0.0193446
	641	0.0401254	0.0408027	0.0353397	0.0354546	0.0328986	0.0319221	0.0270071	0.0268095	0.0164247	0.019245
	642	0.0410288	0.0406443	0.035382	0.0352976	0.0322537	0.0317921	0.0271976	0.0266996	0.0161467	0.0191458
	643	0.0407889	0.0404865	0.0351024	0.0351413	0.0318868	0.0316626	0.0265219	0.0265903	0.0172986	0.0190472
	644	0.0416749	0.0403293	0.0352621	0.0349857	0.0306601	0.0315337	0.0262144	0.0264813	0.0178135	0.0189491
	645	0.0408808	0.0401727	0.0348215	0.0348308	0.0310445	0.0314052	0.0272624	0.0263729	0.0172841	0.0188515
	646	0.0412948	0.0400167	0.0350073	0.0346765	0.0312595	0.0312773	0.0270761	0.0262649	0.0176691	0.0187544
	647	0.0402365	0.0398614	0.0347755	0.034523	0.0310402	0.03115	0.0258375	0.0261573	0.018015	0.0186578
	648	0.0401179	0.0397066	0.0346873	0.0343702	0.0311554	0.0310231	0.0268855	0.0260502	0.0174813	0.0185617
	649	0.0393195	0.0395524	0.035395	0.034218	0.0304628	0.0308968	0.0256944	0.0259435	0.0165403	0.0184661
	650	0.039937	0.0393988	0.0338672	0.0340665	0.0307169	0.030771	0.0260365	0.0258373	0.0171895	0.018371
	651	0.039446	0.0392458	0.0346271	0.0339158	0.0308321	0.0306458	0.0260235	0.0257315	0.0181854	0.0182764
	652	0.0390676	0.0390934	0.0337559	0.0337656	0.0306475	0.030521	0.0258848	0.0256261	0.0156065	0.0181823
	653	0.039867	0.0389416	0.033846	0.0336162	0.0306932	0.0303968	0.0254127	0.0255212	0.0159655	0.0180887
	654	0.0389343	0.0387904	0.0336969	0.0334674	0.0307476	0.030273	0.0249103	0.0254167	0.0177673	0.0179955
	655	0.038846	0.0386397	0.0346221	0.0333193	0.0302547	0.0301498	0.0257201	0.0253127	0.0162414	0.0179028
	656	0.0397104	0.0384897	0.0340467	0.0331718	0.0313948	0.0300271	0.0254342	0.0252091	0.0156903	0.0178106
	657	0.0389899	0.0383402	0.0334105	0.0330251	0.0302722	0.0299049	0.0257157	0.0251059	0.0156939	0.0177189
	658	0.0387414	0.0381913	0.0337789	0.0328789	0.0298185	0.0297833	0.026781	0.0250031	0.0159532	0.0176277
	659	0.0397919	0.0380429	0.0330253	0.0327334	0.0288262	0.0296621	0.0257112	0.0249008	0.0167974	0.0175369
	660	0.0390887	0.0378952	0.0335677	0.0325886	0.0301226	0.0295414	0.0240049	0.0247989	0.0156788	0.0174466
	661	0.0387883	0.037748	0.0317006	0.0324444	0.0300814	0.0294212	0.0260836	0.0246974	0.0167007	0.0173567
	662	0.0390681	0.0376014	0.0320734	0.0323009	0.0299099	0.0293015	0.0241304	0.0245964	0.0170769	0.0172674
	663	0.037659	0.0374553	0.0327158	0.032158	0.030316	0.0291823	0.0236409	0.0244957	0.0165042	0.0171784
	664	0.0385494	0.0373098	0.032745	0.0320158	0.0306787	0.0290636	0.0244074	0.0243955	0.0163345	0.01709
	665	0.0381666	0.0371649	0.032535	0.0318742	0.0294693	0.0289454	0.023827	0.0242957	0.0163468	0.017002
	666	0.0369092	0.0370205	0.0310246	0.0317332	0.0293195	0.0288277	0.0257802	0.0241963	0.0155662	0.0169145
	667	0.0380333	0.0368767	0.0328153	0.0315928	0.0293826	0.0287105	0.0255592	0.0240974	0.0158947	0.0168274
	668	0.0380057	0.0367335	0.0310221	0.0314531	0.0301101	0.0285937	0.0252041	0.0239988	0.016765	0.0167407
	669	0.0379477	0.0365908	0.0322865	0.031314	0.0287574	0.0284775	0.0267328	0.0239007	0.015486	0.0166545
	670	0.0376082	0.0364486	0.0315285	0.0311756	0.0287639	0.0283617	0.0236406	0.0238029	0.0153206	0.0165688
	671	0.0369873	0.036307	0.0319709	0.0310377	0.0287358	0.0282464	0.0244633	0.0237056	0.0166025	0.0164835
	672	0.0364747	0.0361659	0.0320044	0.0309005	0.0293807	0.0281316	0.0242771	0.0236086	0.0156918	0.0163986
	673	0.0372091	0.0360254	0.0313377	0.0307639	0.0286099	0.0280172	0.0245975	0.0235121	0.0147812	0.0163142
	674	0.0375019	0.0358854	0.0322629	0.0306278	0.0287077	0.0279033	0.0253293	0.023416	0.0146115	0.0162302
	675	0.0376345	0.035746	0.030274	0.0304924	0.0279239	0.0277899	0.0239045	0.0233202	0.0159323	0.0161466
	676	0.0350346	0.0356071	0.0307642	0.0303577	0.0292681	0.027677	0.0240127	0.0232249	0.0153466	0.0160635
	677	0.0366265	0.0354688	0.0300584	0.0302235	0.0279284	0.0275645	0.0249481	0.02313	0.0154109	0.0159808
	678	0.0360792	0.0353309	0.0320405	0.0300899	0.0280783	0.0274525	0.0241512	0.0230354	0.0156009	0.0158985
	679	0.0365148	0.0351936	0.0306387	0.0299569	0.0287623	0.027341	0.0240515	0.0229413	0.0150195	0.0158167
	680	0.0364568	0.0350569	0.030581	0.0298245	0.0282999	0.0272299	0.022631	0.0228475	0.0158507	0.0157353
	681	0.0361087	0.0349206	0.0310451	0.0296927	0.0273901	0.0271193	0.0242116	0.0227541	0.0150441	0.0156543
	682	0.0364621	0.0347849	0.0300696	0.0295615	0.0281176	0.0270091	0.0241553	0.0226612	0.0159316	0.0155737
	683	0.036586	0.0346498	0.0313297	0.0294309	0.0280721	0.0268994	0.0227261	0.0225686	0.0161346	0.0154935
	684	0.0346747	0.0345151	0.0300497	0.0293008	0.0283696	0.0267901	0.0226827	0.0224764	0.0148599	0.0154138
	685	0.0358508	0.034381	0.0306356	0.0291714	0.0275337	0.0266813	0.0237653	0.0223845	0.0148982	0.0153344
	686	0.0353858	0.0342473	0.0304256	0.0290425	0.0276228	0.026573	0.0230507	0.0222931	0.0142822	0.0152555
	687	0.0350464	0.0341142	0.0300895	0.0289142	0.0275512	0.0264651	0.0224444	0.022202	0.0143725	0.015177
	688	0.0351876	0.0339816	0.0303101	0.0287865	0.0265416	0.0263576	0.0235573	0.0221113	0.0141724	0.0150988
	689	0.0351989	0.0338495	0.0283211	0.0286593	0.0270953	0.0262506	0.0232065	0.022021	0.0148607	0.0150211
	690	0.0365959	0.033718	0.0289636	0.0285327	0.0272843	0.0261441	0.0228903	0.0219311	0.013469	0.0149438
	691	0.0341173	0.0335869	0.0280838	0.0284067	0.0271215	0.0260379	0.022613	0.0218415	0.013763	0.0148669
	692	0.0344014	0.0334563	0.028935	0.0282813	0.0267763	0.0259322	0.0231197	0.0217523	0.0138402	0.0147904
	693	0.0355948	0.0333263	0.027729	0.0281564	0.0272867	0.025827	0.0227342	0.0216635	0.0151308	0.0147143
	694	0.0362557	0.0331967	0.0293632	0.028032	0.0256083	0.0257222	0.0220412	0.0215751	0.0138821	0.0146385
	695	0.0351974	0.0330677	0.0289183	0.0279083	0.0258711	0.0256178	0.0215258	0.021487	0.0134481	0.0145632
	696	0.0339443	0.0329391	0.0282385	0.0277851	0.0266984	0.0255138	0.0228856	0.0213993	0.0144007	0.0144883
	697	0.0355448	0.0328111	0.029242	0.0276624	0.0260058	0.0254103	0.0222879	0.0213119	0.013945	0.0144137
	698	0.0343566	0.0326835	0.0283448	0.0275403	0.0263511	0.0253072	0.0221536	0.0212249	0.0147415	0.0143395
	699	0.0337877	0.0325564	0.0276215	0.0274187	0.0245989	0.0252046	0.0223354	0.0211383	0.0138135	0.0142657
	700	0.0342883	0.0324298	0.0279552	0.0272977	0.0267551	0.0251023	0.0216944	0.021052	0.0140121	0.0141923
	701	0.0339662	0.0323037	0.028602	0.0271772	0.0259453	0.0250005	0.0218373	0.0209661	0.0139291	0.0141193
	702	0.03367	0.0321781	0.0287095	0.0270572	0.0257998	0.0248991	0.0228073	0.0208806	0.0138374	0.0140466
	703	0.033612	0.032053	0.0287605	0.0269378	0.02608	0.0247981	0.0218199	0.0207954	0.013464	0.0139743
	704	0.0336233	0.0319284	0.028072	0.026819	0.0259172	0.0246976	0.0219801	0.0207105	0.013056	0.0139024
	705	0.0342192	0.0318042	0.0266572	0.0267006	0.0250031	0.0245974	0.0216898	0.020626	0.0140172	0.0138309
	706	0.0339577	0.0316805	0.0266908	0.0265828	0.0252138	0.0244977	0.0204858	0.0205419	0.0137002	0.0137597
	707	0.0330597	0.0315573	0.0261807	0.0264655	0.02519	0.0243984	0.0197322	0.0204581	0.0132532	0.0136889
	708	0.0337292	0.0314346	0.0266796	0.0263488	0.0247059	0.0242995	0.0211354	0.0203747	0.0133781	0.0136185
	709	0.0328441	0.0313124	0.0270829	0.0262325	0.0247472	0.024201	0.0224129	0.0202916	0.0122768	0.0135484
	710	0.0334746	0.0311906	0.0263074	0.0261168	0.0240589	0.0241029	0.0212045	0.0202088	0.0140266	0.0134787
	711	0.0326502	0.0310693	0.0260191	0.0260016	0.0242349	0.0240052	0.020295	0.0201264	0.0123447	0.0134094
	712	0.0338523	0.0309484	0.0264398	0.0258869	0.0252142	0.0239079	0.0203859	0.0200443	0.0130503	0.0133404
	713	0.0330669	0.0308281	0.027452	0.0257727	0.0242046	0.023811	0.0209402	0.0199626	0.0125382	0.0132718
	714	0.0323983	0.0307081	0.0254978	0.0256591	0.0248495	0.0237146	0.0202299	0.0198812	0.0126675	0.0132035
	715	0.031929	0.0305887	0.0255618	0.0255459	0.024474	0.0236185	0.0208751	0.0198002	0.0126928	0.0131356
	716	0.0309226	0.0304697	0.0263174	0.0254333	0.0236641	0.0235228	0.0208664	0.0197195	0.0126011	0.013068
	717	0.0324192	0.0303512	0.0271904	0.0253212	0.023497	0.0234275	0.0206455	0.0196391	0.012882	0.0130008
	718	0.0318113	0.0302331	0.0277502	0.0252095	0.0230823	0.0233326	0.0193809	0.0195591	0.0121923	0.0129339
	719	0.031277	0.0301155	0.0250132	0.0250984	0.0241007	0.0232381	0.0203119	0.0194794	0.0133182	0.0128673
	720	0.0319595	0.0299983	0.0262689	0.0249878	0.0230998	0.023144	0.0207753	0.0194	0.0131138	0.0128011
	721	0.0317933	0.0298816	0.0247106	0.0248776	0.0239793	0.0230503	0.0198831	0.0193209	0.0121988	0.0127353
	722	0.0332985	0.0297654	0.0265361	0.024768	0.0239337	0.022957	0.0199133	0.0192422	0.0122458	0.0126698
	723	0.0317942	0.0296496	0.0266697	0.0246588	0.0232324	0.0228641	0.0192853	0.0191638	0.012752	0.0126046
	724	0.0302466	0.0295342	0.0248765	0.0245501	0.0231131	0.0227715	0.0207101	0.0190858	0.0121837	0.0125398
	725	0.0310374	0.0294193	0.0248883	0.0244419	0.0232369	0.0226793	0.0203766	0.019008	0.011819	0.0124753
	726	0.0314904	0.0293048	0.0256526	0.0243342	0.0230307	0.0225875	0.0182934	0.0189306	0.0132612	0.0124111
	727	0.031584	0.0291908	0.0251512	0.024227	0.0227333	0.0224961	0.0192938	0.0188535	0.0127665	0.0123473
	728	0.0308721	0.0290772	0.0242452	0.0241203	0.0233999	0.0224051	0.019926	0.0187767	0.0106816	0.0122838
	729	0.0304937	0.028964	0.0244745	0.024014	0.0238712	0.0223144	0.0203374	0.0187003	0.0118768	0.0122206
	730	0.0305656	0.0288513	0.0241862	0.0239083	0.0222927	0.0222241	0.019168	0.0186241	0.012656	0.0121578
	731	0.0309796	0.028739	0.0235935	0.0238029	0.0238409	0.0221342	0.0194408	0.0185483	0.0111561	0.0120952
	732	0.0302894	0.0286272	0.0249449	0.0236981	0.0227966	0.0220447	0.0196486	0.0184728	0.0123166	0.012033
	733	0.0291922	0.0285158	0.0236345	0.0235937	0.0221821	0.0219555	0.0192805	0.0183976	0.0117179	0.0119712
	734	0.0300565	0.0284048	0.024751	0.0234898	0.0227185	0.0218667	0.0197958	0.0183227	0.0118125	0.0119096
	735	0.0300072	0.0282942	0.0234885	0.0233864	0.0229205	0.0217783	0.0186264	0.0182482	0.0117165	0.0118484
	736	0.0294469	0.0281841	0.0249791	0.0232834	0.022419	0.0216902	0.0188689	0.0181739	0.0122921	0.0117874
	737	0.0291984	0.0280744	0.0229423	0.0231809	0.0214094	0.0216025	0.0195444	0.0181	0.0114724	0.0117268
	738	0.0296341	0.0279651	0.024085	0.0230789	0.0221542	0.0215152	0.0198085	0.0180263	0.0117706	0.0116665
	739	0.0292254	0.0278562	0.0239837	0.0229773	0.0216006	0.0214282	0.0186435	0.017953	0.0120949	0.0116065
	740	0.0289509	0.0277478	0.0230691	0.0228761	0.0219546	0.0213416	0.0184443	0.0178799	0.0110369	0.0115468
	741	0.0295035	0.0276398	0.0242378	0.0227754	0.0217744	0.0212553	0.0178076	0.0178072	0.0112312	0.0114875
	742	0.0284538	0.0275322	0.0243845	0.0226752	0.0220025	0.0211694	0.0180804	0.0177348	0.0101472	0.0114284
	743	0.0292619	0.027425	0.0220432	0.0225754	0.0209755	0.0210839	0.0186996	0.0176627	0.0109828	0.0113697
	744	0.029165	0.0273182	0.0240036	0.0224761	0.021286	0.0209987	0.0176082	0.0175908	0.0106181	0.0113112
	745	0.0281587	0.0272119	0.0237849	0.0223772	0.0212579	0.0209138	0.0184223	0.0175193	0.0104354	0.011253
	746	0.0292439	0.0271059	0.0233748	0.0222787	0.0210039	0.0208294	0.0178116	0.0174481	0.010959	0.0111952
	747	0.0299956	0.0270004	0.0225907	0.0221807	0.022196	0.0207452	0.0181667	0.0173771	0.0099963	0.0111376
	748	0.0288334	0.0268952	0.0228504	0.0220831	0.0215295	0.0206614	0.017634	0.0173065	0.0105935	0.0110804
	749	0.0277838	0.0267905	0.0219923	0.021986	0.0210844	0.020578	0.0184524	0.0172361	0.0110088	0.0110234
	750	0.0283667	0.0266862	0.0207254	0.0218893	0.0214688	0.0204949	0.0178591	0.0171661	0.0110904	0.0109668
	751	0.0279753	0.0265822	0.0220159	0.021793	0.0209325	0.0204121	0.0173956	0.0170963	0.0101884	0.0109104
	752	0.0277311	0.0264787	0.0232108	0.0216972	0.0208088	0.0203297	0.0169928	0.0170268	0.0106947	0.0108543
	753	0.0285998	0.0263756	0.0214176	0.0216018	0.0204159	0.0202476	0.0181447	0.0169577	0.0105726	0.0107985
	754	0.0277494	0.0262729	0.0224776	0.0215068	0.0205614	0.0201659	0.0169364	0.0168888	0.00957529	0.010743
	755	0.0267907	0.0261705	0.0234071	0.0214123	0.0214366	0.0200845	0.0156761	0.0168201	0.0104585	0.0106878
	756	0.0270619	0.0260686	0.021079	0.0213181	0.0201794	0.0200035	0.0171572	0.0167518	0.0103928	0.0106328
	757	0.0277314	0.0259671	0.022339	0.0212244	0.0202424	0.0199227	0.0177071	0.0166838	0.0121253	0.0105782
	758	0.0271278	0.0258659	0.0219899	0.0211311	0.0211914	0.0198423	0.0172567	0.016616	0.010517	0.0105238
	759	0.0285594	0.0257652	0.0233413	0.0210382	0.0197648	0.0197623	0.0161566	0.0165485	0.0115346	0.0104697
	760	0.0280121	0.0256648	0.0210131	0.0209458	0.0201666	0.0196826	0.0169188	0.0164813	0.00993495	0.0104159
	761	0.0277593	0.0255648	0.0229474	0.0208537	0.0197823	0.0196032	0.0166026	0.0164144	0.0113165	0.0103624
	762	0.0272249	0.0254652	0.0225068	0.0207621	0.0200321	0.0195241	0.0163167	0.0163478	0.0103755	0.0103092
	763	0.0275307	0.025366	0.0202917	0.0206709	0.0201038	0.0194454	0.0164985	0.0162814	0.0121383	0.0102562
	764	0.028105	0.0252672	0.0211517	0.0205801	0.0200974	0.0193669	0.0163296	0.0162153	0.0106774	0.0102035
	765	0.0263582	0.0251687	0.0202545	0.0204897	0.0200692	0.0192889	0.0153291	0.0161495	0.010096	0.010151
	766	0.0273741	0.0250707	0.020388	0.0203997	0.0203624	0.0192111	0.0158877	0.016084	0.0109446	0.0100989
	767	0.0261469	0.024973	0.0203564	0.0203101	0.0205471	0.0191336	0.0150648	0.0160187	0.0101942	0.010047
	768	0.0264527	0.0248757	0.0202899	0.0202209	0.0188252	0.0190565	0.0167884	0.0159537	0.00954356	0.00999536
	769	0.025953	0.0247787	0.0208149	0.0201321	0.0199566	0.0189797	0.015801	0.015889	0.0112977	0.00994401
	770	0.0247692	0.0246822	0.0216183	0.0200437	0.0195202	0.0189032	0.0155021	0.0158245	0.00911315	0.00989292
	771	0.0261878	0.024586	0.0215475	0.0199557	0.0189926	0.0188271	0.0171044	0.0157603	0.00972773	0.00984209
	772	0.0262987	0.0244902	0.0206851	0.0198681	0.0187516	0.0187512	0.0155756	0.0156964	0.00999132	0.00979152
	773	0.02547	0.0243947	0.0206142	0.0197808	0.0189146	0.0186757	0.0164633	0.0156327	0.00957463	0.00974122
	774	0.0252604	0.0242996	0.01963	0.019694	0.0201588	0.0186004	0.0160432	0.0155693	0.0100722	0.00969117
	775	0.0249773	0.0242049	0.0194635	0.0196076	0.019362	0.0185255	0.0160561	0.0155062	0.0100195	0.00964139
	776	0.0264695	0.0241106	0.0195449	0.0195215	0.0188214	0.0184509	0.0162943	0.0154433	0.0100188	0.00959186
	777	0.0267233	0.0240166	0.0193219	0.0194359	0.0185153	0.0183766	0.0160301	0.0153807	0.00913412	0.00954258
	778	0.0251974	0.023923	0.0193467	0.0193506	0.0181267	0.0183026	0.0157918	0.0153184	0.010507	0.00949357
	779	0.0262826	0.0238297	0.0198935	0.0192657	0.0180377	0.0182289	0.0154366	0.0152563	0.00948799	0.0094448
	780	0.025718	0.0237368	0.0204229	0.0191811	0.0184872	0.0181555	0.0161165	0.0151945	0.00933995	0.00939629
	781	0.0258029	0.0236443	0.0200824	0.019097	0.0187717	0.0180825	0.014592	0.0151329	0.00964254	0.00934802
	782	0.0258921	0.0235521	0.01805	0.0190132	0.0180444	0.0180097	0.0155924	0.0150716	0.0095335	0.00930001
	783	0.0254574	0.0234603	0.0179357	0.0189299	0.0167482	0.0179372	0.015077	0.0150105	0.0091688	0.00925224
	784	0.0247412	0.0233688	0.0196524	0.0188468	0.0180358	0.017865	0.0158651	0.0149497	0.00958839	0.00920472
	785	0.0250816	0.0232777	0.0190684	0.0187642	0.0193626	0.0177932	0.0155749	0.0148892	0.00996031	0.00915745
	786	0.0252315	0.0231869	0.0190193	0.0186819	0.0181359	0.0177216	0.0167268	0.0148289	0.0101892	0.00911042
	787	0.0236449	0.0230965	0.0189528	0.0186	0.0182684	0.0176503	0.0158736	0.0147688	0.00943891	0.00906363
	788	0.0240373	0.0230064	0.01943	0.0185185	0.0182749	0.0175793	0.0150204	0.014709	0.0100015	0.00901709
	789	0.0242868	0.0229167	0.0170975	0.0184373	0.0175737	0.0175086	0.0157263	0.0146494	0.00936814	0.00897078
	790	0.0241162	0.0228273	0.0185924	0.0183565	0.0176237	0.0174382	0.0154317	0.0145901	0.00899045	0.00892472
	791	0.0229583	0.0227383	0.0189217	0.018276	0.0180993	0.0173681	0.0147647	0.0145311	0.00937971	0.00887889
	792	0.023407	0.0226496	0.018342	0.0181959	0.0167292	0.0172983	0.0151371	0.0144722	0.0096303	0.0088333
	793	0.0247261	0.0225613	0.0189236	0.0181162	0.0174957	0.0172288	0.0142189	0.0144137	0.0098419	0.00878794
	794	0.0236331	0.0224733	0.0193225	0.0180368	0.0179062	0.0171595	0.0147992	0.0143553	0.00906557	0.00874282
	795	0.0242204	0.0223856	0.0177164	0.0179578	0.0176479	0.0170906	0.015033	0.0142973	0.00923817	0.00869793
	796	0.0233613	0.0222983	0.0192244	0.0178792	0.0172288	0.0170219	0.0150806	0.0142394	0.00883881	0.00865328
	797	0.0231907	0.0222113	0.0193971	0.0178008	0.0167707	0.0169535	0.0153577	0.0141818	0.0102853	0.00860885
	798	0.0229812	0.0221247	0.0196525	0.0177229	0.0182843	0.0168854	0.0159293	0.0141244	0.00967799	0.00856465
	799	0.023642	0.0220383	0.0182986	0.0176453	0.0183082	0.0168176	0.014145	0.0140673	0.00928296	0.00852069
	800	0.023662	0.0219524	0.0171752	0.017568	0.0167123	0.01675	0.0144005	0.0140104	0.00800833	0.00847695
	801	0.0228592	0.0218667	0.0175132	0.0174911	0.0177698	0.0166828	0.0157516	0.0139538	0.00875289	0.00843343
	802	0.0227319	0.0217814	0.0171683	0.0174145	0.0167472	0.0166158	0.0143657	0.0138974	0.0083752	0.00839014
	803	0.022674	0.0216964	0.0176107	0.0173383	0.0175919	0.0165491	0.0139153	0.0138412	0.00826182	0.00834707
	804	0.0232265	0.0216117	0.0184054	0.0172624	0.0169601	0.0164827	0.0149503	0.0137852	0.00881573	0.00830423
	805	0.0235453	0.0215274	0.0171385	0.0171868	0.017414	0.0164165	0.0145388	0.0137295	0.00826472	0.00826161
	806	0.0216383	0.0214434	0.0180376	0.0171116	0.0172468	0.0163506	0.0155261	0.013674	0.00867564	0.0082192
	807	0.0224983	0.0213597	0.0165271	0.0170367	0.0175531	0.016285	0.0151926	0.0136188	0.00763499	0.00817702
	808	0.0222845	0.0212763	0.0161475	0.0169622	0.0170385	0.0162197	0.0148894	0.0135637	0.00835355	0.00813505
	809	0.021984	0.0211933	0.0165855	0.016888	0.0168193	0.0161546	0.0149587	0.0135089	0.00804086	0.0080933
	810	0.0222854	0.0211106	0.0163929	0.0168141	0.0165827	0.0160898	0.0141358	0.0134544	0.00797514	0.00805177
	811	0.0217121	0.0210282	0.0161568	0.0167406	0.016155	0.0160253	0.0146121	0.0134	0.0078791	0.00801045
	812	0.0219313	0.0209461	0.0168689	0.0166674	0.0157881	0.015961	0.0140231	0.0133459	0.00937328	0.00796934
	813	0.0216914	0.0208643	0.0163501	0.0165945	0.0155949	0.015897	0.0143911	0.013292	0.00886992	0.00792845
	814	0.0216724	0.0207829	0.016923	0.0165219	0.0163875	0.0158333	0.0141745	0.0132383	0.00808492	0.00788777
	815	0.0210602	0.0207017	0.0165607	0.0164497	0.0165938	0.0157698	0.0134079	0.0131849	0.0081492	0.0078473
	816	0.020855	0.0206209	0.0150807	0.0163778	0.0159794	0.0157066	0.0136374	0.0131317	0.00828714	0.00780703
	817	0.0220181	0.0205404	0.0161711	0.0163062	0.0163942	0.0156436	0.0144905	0.0130787	0.00873272	0.00776698
	818	0.0213799	0.0204602	0.0155088	0.0162349	0.0166092	0.015581	0.0137629	0.0130259	0.00856735	0.00772713
	819	0.0209408	0.0203803	0.0161687	0.016164	0.0150785	0.0155185	0.0124853	0.0129733	0.008038	0.00768749
	820	0.0204628	0.0203007	0.0162588	0.0160933	0.0163966	0.0154564	0.014551	0.012921	0.00828426	0.00764805
	821	0.0208552	0.0202214	0.016849	0.016023	0.0157951	0.0153945	0.0135808	0.0128689	0.00767692	0.00760881
	822	0.0203945	0.0201425	0.017187	0.015953	0.0159146	0.0153328	0.0132343	0.0128169	0.00828716	0.00756978
	823	0.0203538	0.0200638	0.016429	0.0158833	0.0160993	0.0152714	0.012485	0.0127652	0.00732017	0.00753095
	824	0.0216512	0.0199854	0.0165104	0.015814	0.0161102	0.0152103	0.0125153	0.0127138	0.00829439	0.00749232
	825	0.0203678	0.0199074	0.0162786	0.0157449	0.0160603	0.0151494	0.0138621	0.0126625	0.00827634	0.00745389
	826	0.0204224	0.0198296	0.016173	0.0156761	0.0157846	0.0150887	0.012342	0.0126114	0.00769932	0.00741566
	827	0.0203081	0.0197522	0.0147452	0.0156077	0.015548	0.0150283	0.01229	0.0125606	0.0082359	0.00737763
	828	0.0197392	0.019675	0.0161749	0.0155395	0.0162581	0.0149682	0.0129828	0.01251	0.00772388	0.00733979
	829	0.0198284	0.0195982	0.0157387	0.0154717	0.0175154	0.0149083	0.0132166	0.0124596	0.00866777	0.00730215
	830	0.0198787	0.0195216	0.0153069	0.0154042	0.0149424	0.0148487	0.013537	0.0124093	0.0074408	0.0072647
	831	0.0196432	0.0194453	0.0156492	0.0153369	0.0151834	0.0147893	0.0122551	0.0123593	0.00764373	0.00722745
	832	0.0207803	0.0193693	0.016718	0.01527	0.0158545	0.0147301	0.0132814	0.0123095	0.00802866	0.00719038
	833	0.020285	0.0192937	0.0142724	0.0152034	0.0151445	0.0146712	0.0125278	0.01226	0.00765529	0.00715351
	834	0.0200495	0.0192183	0.0148496	0.0151371	0.014947	0.0146126	0.0140912	0.0122106	0.00795356	0.00711683
	835	0.0207536	0.0191432	0.0152441	0.015071	0.0145801	0.0145541	0.011982	0.0121614	0.00739821	0.00708034
	836	0.02015	0.0190684	0.0145513	0.0150053	0.0155203	0.014496	0.0132249	0.0121124	0.00761847	0.00704404
	837	0.019698	0.0189938	0.0154896	0.0149398	0.0147061	0.014438	0.0117004	0.0120637	0.00617052	0.00700793
	838	0.0192936	0.0189196	0.015223	0.0148747	0.0157897	0.0143803	0.013398	0.0120151	0.00692375	0.006972
	839	0.0204351	0.0188457	0.014926	0.0148098	0.0164347	0.0143229	0.0117177	0.0119667	0.00734334	0.00693625
	840	0.018671	0.018772	0.0149074	0.0147453	0.0141222	0.0142656	0.012653	0.0119186	0.00792324	0.0069007
	841	0.0194228	0.0186986	0.015228	0.014681	0.0146152	0.0142087	0.0128782	0.0118706	0.00688693	0.00686532
	842	0.019079	0.0186255	0.0142003	0.014617	0.0151255	0.0141519	0.0127699	0.0118228	0.00804746	0.00683013
	843	0.0185187	0.0185527	0.0143861	0.0145533	0.0152189	0.0140954	0.0117694	0.0117753	0.0067295	0.00679512
	844	0.0199244	0.0184802	0.0140108	0.0144899	0.0139965	0.0140391	0.0118213	0.0117279	0.00598783	0.00676029
	845	0.0192385	0.018408	0.0149708	0.0144267	0.0143896	0.0139831	0.0115571	0.0116807	0.00608677	0.00672564
	846	0.0190679	0.018336	0.0147869	0.0143639	0.0134495	0.0139273	0.0123972	0.0116338	0.00749429	0.00669117
	847	0.0188324	0.0182643	0.0135982	0.0143013	0.0142595	0.0138717	0.0115527	0.011587	0.00566503	0.00665688
	848	0.0182418	0.0181929	0.0134578	0.014239	0.0151867	0.0138163	0.0121719	0.0115404	0.00766618	0.00662276
	849	0.0195305	0.0181217	0.0132869	0.014177	0.0140338	0.0137612	0.0114919	0.011494	0.00743147	0.00658882
	850	0.0186585	0.0180509	0.0141599	0.0141153	0.0130676	0.0137063	0.0119942	0.0114478	0.00708411	0.00655506
	851	0.0173404	0.0179803	0.0136933	0.0140538	0.0138732	0.0136516	0.0113446	0.0114018	0.00739537	0.00652147
	852	0.0192657	0.01791	0.0139008	0.0139926	0.0142576	0.0135972	0.0124012	0.011356	0.00694402	0.00648806
	853	0.0181251	0.0178399	0.0128557	0.0139317	0.0141252	0.013543	0.0110716	0.0113104	0.00767991	0.00645481
	854	0.0176341	0.0177701	0.0131024	0.0138711	0.0135195	0.013489	0.0112231	0.0112649	0.00698158	0.00642174
	855	0.0188492	0.0177006	0.0139189	0.0138107	0.0132524	0.0134352	0.0116648	0.0112197	0.00756582	0.00638884
	856	0.0179035	0.0176314	0.0140133	0.0137506	0.0133415	0.0133816	0.0108896	0.0111746	0.00548957	0.00635611
	857	0.0181573	0.0175624	0.0133379	0.0136908	0.0149506	0.0133283	0.0110368	0.0111298	0.00678877	0.00632355
	858	0.0169908	0.0174937	0.0137368	0.0136312	0.0129552	0.0132752	0.0118855	0.0110851	0.00740767	0.00629115
	859	0.0189074	0.0174253	0.0139357	0.0135719	0.0138259	0.0132223	0.0108808	0.0110406	0.00584706	0.00625893
	860	0.0177366	0.0173571	0.0129471	0.0135129	0.0127338	0.0131697	0.0115433	0.0109963	0.00722425	0.00622687
	861	0.0177609	0.0172892	0.0138636	0.0134541	0.0124798	0.0131172	0.0111188	0.0109521	0.0066299	0.00619497
	862	0.0182701	0.0172215	0.0137058	0.0133957	0.013837	0.013065	0.0115908	0.0109082	0.0063172	0.00616324
	863	0.0167615	0.0171541	0.0138176	0.0133374	0.0139652	0.013013	0.0107636	0.0108644	0.00725242	0.00613168
	864	0.0172275	0.017087	0.013538	0.0132794	0.0129425	0.0129612	0.011084	0.0108208	0.00690939	0.00610027
	865	0.0186591	0.0170201	0.0135455	0.0132217	0.0132314	0.0129096	0.0105773	0.0107774	0.00630205	0.00606903
	866	0.0166785	0.0169535	0.0136182	0.0131643	0.0121218	0.0128582	0.00999258	0.0107342	0.00686896	0.00603795
	867	0.0191581	0.0168872	0.0130254	0.0131071	0.0133183	0.012807	0.0109626	0.0106912	0.00645227	0.00600704
	868	0.0175888	0.0168211	0.0127763	0.0130501	0.0128038	0.0127561	0.0104342	0.0106483	0.00663353	0.00597628
	869	0.0175438	0.0167552	0.0122052	0.0129934	0.0133662	0.0127053	0.0102003	0.0106056	0.00683647	0.00594568
	870	0.0181138	0.0166896	0.0128434	0.012937	0.0132946	0.0126548	0.0102132	0.0105631	0.00636345	0.00591523
	871	0.0170641	0.0166243	0.012903	0.0128808	0.0127453	0.0126045	0.0103691	0.0105208	0.00671804	0.00588495
	872	0.0176817	0.0165592	0.012145	0.0128249	0.0129387	0.0125544	0.0105596	0.0104786	0.00620602	0.00585482
	873	0.016749	0.0164944	0.011848	0.0127692	0.0131711	0.0125045	0.0110056	0.0104366	0.0067166	0.00582485
	874	0.0164398	0.0164298	0.0119468	0.0127138	0.0124567	0.0124548	0.00982325	0.0103948	0.00711019	0.00579503
	875	0.0177416	0.0163654	0.0128067	0.0126586	0.0124199	0.0124053	0.0107673	0.0103532	0.00605654	0.00576537
	876	0.0175147	0.0163014	0.0124227	0.0126037	0.0128043	0.012356	0.0103645	0.0103117	0.00647179	0.00573585
	877	0.0158069	0.0162375	0.0118648	0.012549	0.0126806	0.0123069	0.00979278	0.0102705	0.00695204	0.0057065
	878	0.016983	0.0161739	0.0109154	0.0124945	0.0123615	0.012258	0.0102041	0.0102293	0.006869	0.00567729
	879	0.0168818	0.0161106	0.0111229	0.0124403	0.012494	0.0122094	0.0110659	0.0101884	0.00568536	0.00564823
	880	0.0162998	0.0160475	0.0128919	0.0123864	0.0112238	0.0121609	0.00994419	0.0101476	0.00662924	0.00561933
	881	0.0167225	0.0159846	0.0124035	0.0123326	0.0126852	0.0121126	0.00997012	0.010107	0.00554093	0.00559057
	882	0.0163701	0.015922	0.0121369	0.0122792	0.0121489	0.0120645	0.00915156	0.0100666	0.00556188	0.00556196
	883	0.0152079	0.0158596	0.0122401	0.0122259	0.0129936	0.0120167	0.0105633	0.0100263	0.0059208	0.0055335
	884	0.0158384	0.0157975	0.0111776	0.0121729	0.0120839	0.011969	0.0100133	0.00998621	0.00654404	0.00550519
	885	0.015421	0.0157356	0.0116939	0.0121202	0.0109006	0.0119215	0.00990928	0.00994628	0.00562038	0.00547702
	886	0.0166145	0.0156739	0.0122799	0.0120676	0.0120753	0.0118742	0.0111132	0.00990651	0.00531202	0.005449
	887	0.0159329	0.0156125	0.010752	0.0120153	0.0123381	0.0118271	0.0103163	0.00986691	0.00600025	0.00542112
	888	0.013974	0.0155514	0.0116076	0.0119633	0.0128094	0.0117802	0.010091	0.00982747	0.00515459	0.00539339
	889	0.0156005	0.0154904	0.0127372	0.0119115	0.0111006	0.0117335	0.0102252	0.0097882	0.00606814	0.0053658
	890	0.0154126	0.0154297	0.0117225	0.0118599	0.0112331	0.011687	0.0100433	0.00974908	0.00700769	0.00533835
	891	0.0155018	0.0153692	0.0119344	0.0118085	0.0111919	0.0116407	0.0101688	0.00971013	0.00581972	0.00531105
	892	0.0148766	0.015309	0.0116331	0.0117574	0.0123884	0.0115946	0.0100778	0.00967135	0.005832	0.00528388
	893	0.0159228	0.015249	0.011236	0.0117065	0.0109923	0.0115486	0.010212	0.00963272	0.00554963	0.00525686
	894	0.0155877	0.0151892	0.0110825	0.0116558	0.0108686	0.0115029	0.00953636	0.00959426	0.00425334	0.00522997
	895	0.0145814	0.0151297	0.010716	0.0116054	0.010988	0.0114573	0.0103332	0.00955595	0.00505423	0.00520323
	896	0.0161559	0.0150703	0.0113628	0.0115551	0.0112856	0.011412	0.00981342	0.0095178	0.00510117	0.00517662
	897	0.0173147	0.0150112	0.012288	0.0115052	0.0112444	0.0113668	0.00980037	0.00947982	0.00575475	0.00515015
	898	0.015464	0.0149524	0.0106861	0.0114554	0.0109166	0.0113218	0.00877826	0.00944199	0.00593168	0.00512382
	899	0.0151506	0.0148938	0.0108371	0.0114058	0.0114747	0.011277	0.0104499	0.00940431	0.00553666	0.00509762
	900	0.0142958	0.0148354	0.0110012	0.0113565	0.0103391	0.0112324	0.00906831	0.0093668	0.00601257	0.00507156
	901	0.0143764	0.0147772	0.0109869	0.0113074	0.0106627	0.011188	0.00927614	0.00932944	0.00543122	0.00504563
	902	0.0140456	0.0147192	0.0111466	0.0112585	0.0119591	0.0111437	0.00937136	0.00929223	0.00541751	0.00501984
	903	0.0145679	0.0146615	0.0113976	0.0112098	0.0101243	0.0110996	0.00935831	0.00925518	0.00560311	0.00499417
	904	0.0142847	0.014604	0.0104438	0.0111614	0.0102004	0.0110557	0.00992559	0.00921828	0.00530774	0.00496865
	905	0.0142397	0.0145467	0.0105687	0.0111132	0.0106065	0.011012	0.0094275	0.00918154	0.00608697	0.00494325
	906	0.0143896	0.0144896	0.00928876	0.0110652	0.0102917	0.0109685	0.0104798	0.00914495	0.00492066	0.00491799
	907	0.0142277	0.0144328	0.0101922	0.0110174	0.0106197	0.0109252	0.00886873	0.00910851	0.00540091	0.00489285
	908	0.0141308	0.0143762	0.0108173	0.0109698	0.0101703	0.010882	0.00983876	0.00907222	0.00555618	0.00486785
	909	0.0144842	0.0143197	0.0106986	0.0109224	0.0104287	0.010839	0.00953989	0.00903608	0.00523049	0.00484297
	910	0.014699	0.0142636	0.00999275	0.0108752	0.0108044	0.0107962	0.00884691	0.0090001	0.00499145	0.00481822
	911	0.0134632	0.0142076	0.0105352	0.0108283	0.0103376	0.0107536	0.00963506	0.00896426	0.00481741	0.0047936
	912	0.013626	0.0141518	0.00960753	0.0107815	0.00897626	0.0107111	0.00876019	0.00892857	0.00584796	0.00476911
	913	0.0142262	0.0140963	0.0106371	0.010735	0.00976887	0.0106689	0.00977786	0.00889303	0.00510195	0.00474475
	914	0.0146749	0.014041	0.00976598	0.0106887	0.00970597	0.0106268	0.00798488	0.00885764	0.00501024	0.00472051
	915	0.0137379	0.0139858	0.00885571	0.0106426	0.0109111	0.0105848	0.00887696	0.00882239	0.00458488	0.00469639
	916	0.0136323	0.0139309	0.00991138	0.0105967	0.00949764	0.0105431	0.0085521	0.0087873	0.00611806	0.0046724
	917	0.0133621	0.0138762	0.0106147	0.010551	0.0094521	0.0105015	0.00834417	0.00875234	0.00489542	0.00464854
	918	0.0142784	0.0138218	0.00929998	0.0105055	0.0106008	0.0104601	0.00854333	0.00871753	0.00384178	0.00462479
	919	0.013389	0.0137675	0.00946837	0.0104602	0.0106291	0.0104188	0.00798461	0.00868287	0.00524496	0.00460117
	920	0.012963	0.0137134	0.00951932	0.0104151	0.00921996	0.0103778	0.00712274	0.00864835	0.00498426	0.00457767
	921	0.0130306	0.0136596	0.0102314	0.0103702	0.0104729	0.0103369	0.00870341	0.00861398	0.0041646	0.0045543
	922	0.0129639	0.013606	0.00898621	0.0103255	0.00989755	0.0102961	0.00765965	0.00857974	0.00457552	0.00453104
	923	0.0130705	0.0135525	0.0095417	0.010281	0.00933089	0.0102556	0.00819228	0.00854565	0.00436681	0.00450791
	924	0.0122114	0.0134993	0.0101146	0.0102367	0.00875553	0.0102152	0.00764222	0.0085117	0.00463041	0.00448489
	925	0.0136561	0.0134463	0.00922171	0.0101926	0.00976529	0.010175	0.00812288	0.0084779	0.00384108	0.00446199
	926	0.0122427	0.0133934	0.00968151	0.0101487	0.0101714	0.0101349	0.00869881	0.00844423	0.00462897	0.00443921
	927	0.0139991	0.0133408	0.00974551	0.010105	0.00895766	0.010095	0.00782395	0.0084107	0.00472791	0.00441655
	928	0.0133739	0.0132884	0.0095094	0.0100615	0.00882527	0.0100553	0.0077676	0.00837731	0.00570646	0.004394
	929	0.0127616	0.0132362	0.0099344	0.0100182	0.0104821	0.0100157	0.00785416	0.00834406	0.00495179	0.00437158
	930	0.0122576	0.0131842	0.0089241	0.00997511	0.00833901	0.00997631	0.00881986	0.00831095	0.00516339	0.00434926
	931	0.0122603	0.0131324	0.00950133	0.00993218	0.0108123	0.00993707	0.00792334	0.00827798	0.00432207	0.00432707
	932	0.0132156	0.0130808	0.00928697	0.00988946	0.00935534	0.00989799	0.00818314	0.00824514	0.00410036	0.00430498
	933	0.0132355	0.0130294	0.00926398	0.00984692	0.00921861	0.00985908	0.00806182	0.00821244	0.00489692	0.00428302
	934	0.0127618	0.0129782	0.00824498	0.00980457	0.00942495	0.00982033	0.00837791	0.00817987	0.00526451	0.00426116
	935	0.012903	0.0129272	0.00908753	0.00976242	0.00888868	0.00978173	0.00723454	0.00814745	0.00434952	0.00423942
	936	0.0123384	0.0128763	0.00949513	0.00972045	0.0096509	0.0097433	0.0076026	0.00811515	0.00479511	0.00421779
	937	0.0121462	0.0128257	0.00868925	0.00967867	0.00938823	0.00970503	0.00803562	0.00808299	0.00534468	0.00419627
	938	0.0128547	0.0127753	0.00867931	0.00963708	0.00858271	0.00966691	0.0085466	0.00805096	0.0053613	0.00417486
	939	0.0128617	0.0127251	0.00846495	0.00959567	0.00831569	0.00962895	0.00854221	0.00801907	0.00541691	0.00415357
	940	0.0124356	0.012675	0.00874207	0.00955445	0.00926053	0.00959115	0.0074205	0.00798731	0.00526453	0.00413238
	941	0.0118407	0.0126252	0.0097499	0.00951341	0.00911657	0.00955351	0.0082173	0.00795568	0.00541114	0.0041113
	942	0.0128956	0.0125756	0.00797845	0.00947256	0.00952414	0.00951602	0.00800937	0.00792418	0.00449181	0.00409033
	943	0.0134049	0.0125261	0.00873401	0.00943189	0.00973194	0.00947868	0.00664513	0.00789281	0.00553102	0.00406947
	944	0.0129701	0.0124768	0.00828913	0.0093914	0.00980946	0.0094415	0.00746359	0.00786158	0.00382742	0.00404872
	945	0.0120504	0.0124278	0.00843142	0.0093511	0.0101606	0.00940448	0.00823008	0.00783047	0.00457632	0.00402808
	946	0.0118496	0.0123789	0.00764293	0.00931097	0.00972999	0.00936761	0.00731191	0.00779949	0.00384331	0.00400754
	947	0.0109082	0.0123302	0.00900306	0.00927102	0.00924296	0.00933089	0.00675319	0.00776864	0.00337029	0.00398711
	948	0.0122402	0.0122817	0.00868866	0.00923126	0.00965053	0.00929432	0.00734645	0.00773792	0.00352556	0.00396678
	949	0.0122082	0.0122333	0.00852649	0.00919167	0.00821243	0.0092579	0.00713419	0.00770733	0.00430046	0.00394656
	950	0.0126179	0.0121852	0.00956041	0.00915225	0.00850274	0.00922164	0.00655815	0.00767686	0.00363679	0.00392644
	951	0.0116722	0.0121372	0.00860665	0.00911302	0.00922299	0.00918552	0.00714274	0.00764652	0.004663	0.00390643
	952	0.011991	0.0120895	0.00749196	0.00907396	0.00900086	0.00914955	0.00666198	0.00761631	0.003839	0.00388652
	953	0.0112965	0.0120419	0.00863027	0.00903507	0.00937803	0.00911374	0.00696075	0.00758622	0.00389894	0.00386671
	954	0.0126891	0.0119945	0.00787223	0.00899636	0.00956847	0.00907807	0.00640636	0.00755626	0.00388523	0.003847
	955	0.0126571	0.0119473	0.0067271	0.00895782	0.00848647	0.00904254	0.0068567	0.00752642	0.00263226	0.0038274
	956	0.0120102	0.0119003	0.0078915	0.00891946	0.00891575	0.00900717	0.00685232	0.00749671	0.00404411	0.0038079
	957	0.0109779	0.0118534	0.00902981	0.00888127	0.00818118	0.00897194	0.00672667	0.00746712	0.0045027	0.0037885
	958	0.0118899	0.0118067	0.0084327	0.00884324	0.00809802	0.00893686	0.00701245	0.00743765	0.00355304	0.00376919
	959	0.0116544	0.0117602	0.00870982	0.00880539	0.00948705	0.00890192	0.00682184	0.0074083	0.00460958	0.00374999
	960	0.0104403	0.0117139	0.00759513	0.00876771	0.00876116	0.00886713	0.00696903	0.00737908	0.00346927	0.00373089
	961	0.0113003	0.0116678	0.00749385	0.0087302	0.00843481	0.00883248	0.00699063	0.00734998	0.00433083	0.00371189
	962	0.0114718	0.0116218	0.00868435	0.00869285	0.00854707	0.00879797	0.00723743	0.007321	0.00464642	0.00369298
	963	0.0115567	0.0115761	0.00786542	0.00865567	0.00769959	0.00876361	0.00701651	0.00729213	0.00436406	0.00367417
	964	0.0104898	0.0115305	0.00677683	0.00861866	0.00898439	0.00872939	0.0070641	0.00726339	0.00392137	0.00365546
	965	0.0119431	0.011485	0.00848056	0.00858181	0.00811519	0.00869531	0.00672191	0.00723477	0.00362167	0.00363685
	966	0.0103782	0.0114398	0.00824445	0.00854513	0.00914378	0.00866137	0.00683013	0.00720627	0.00498586	0.00361833
	967	0.0112815	0.0113947	0.00769519	0.00850861	0.00745814	0.00862757	0.00588164	0.00717788	0.00451284	0.00359991
	968	0.011492	0.0113498	0.00721551	0.00847226	0.00834776	0.00859391	0.00708987	0.00714962	0.00376684	0.00358158
	969	0.0110876	0.0113051	0.0081233	0.00843607	0.00895075	0.0085604	0.00618036	0.00712147	0.00267852	0.00356335
	970	0.01009	0.0112605	0.00680419	0.00840004	0.00743882	0.00852702	0.00639251	0.00709344	0.00430703	0.00354521
	971	0.0103221	0.0112162	0.00750755	0.00836417	0.00904934	0.00849377	0.00647474	0.00706552	0.00519025	0.00352717
	972	0.0110869	0.011172	0.00732364	0.00832847	0.00897052	0.00846067	0.00580342	0.00703772	0.00375096	0.00350921
	973	0.0102018	0.0111279	0.00761381	0.00829292	0.00921741	0.0084277	0.00694669	0.00701004	0.0044392	0.00349136
	974	0.0099966	0.011084	0.00720807	0.00825753	0.00778799	0.00839487	0.00711986	0.00698247	0.00296524	0.00347359
	975	0.010389	0.0110403	0.00701981	0.0082223	0.00774391	0.00836218	0.00660012	0.00695501	0.00456775	0.00345591
	976	0.00973774	0.0109968	0.0079015	0.00818723	0.00847719	0.00832962	0.00585951	0.00692767	0.00357043	0.00343833
	977	0.00918611	0.0109535	0.00760015	0.00815232	0.00822466	0.00829719	0.00670828	0.00690045	0.00373437	0.00342084
	978	0.0105571	0.0109103	0.00673338	0.00811756	0.00833258	0.0082649	0.00631413	0.00687333	0.003465	0.00340344
	979	0.01072	0.0108672	0.00714533	0.00808295	0.00825811	0.00823274	0.00701133	0.00684633	0.00431356	0.00338612
	980	0.0100298	0.0108244	0.00838802	0.00804851	0.00695029	0.00820072	0.00711088	0.00681944	0.00278761	0.0033689
	981	0.0102966	0.0107817	0.00685579	0.00801421	0.00696267	0.00816882	0.00644389	0.00679267	0.00277822	0.00335177
	982	0.00992682	0.0107391	0.00756785	0.00798007	0.00679265	0.00813706	0.00577257	0.006766	0.00298982	0.00333472
	983	0.0100724	0.0106968	0.00720126	0.00794609	0.00680503	0.00810544	0.00692883	0.00673945	0.00342241	0.00331776
	984	0.0096593	0.0106546	0.00729571	0.00791225	0.0081463	0.00807394	0.00685515	0.006713	0.00366001	0.00330089
	985	0.00948007	0.0106125	0.00758588	0.00787857	0.00721195	0.00804257	0.00578974	0.00668667	0.00299633	0.00328411
	986	0.0105566	0.0105706	0.00694963	0.00784504	0.00825791	0.00801133	0.00499716	0.00666044	0.00339859	0.00326741
	987	0.0109836	0.0105289	0.00753556	0.00781165	0.00770139	0.00798022	0.00599751	0.00663432	0.00268725	0.0032508
	988	0.0090593	0.0104874	0.006908	0.00777842	0.00690602	0.00794924	0.00627029	0.00660832	0.00342748	0.00323428
	989	0.00960756	0.010446	0.00879006	0.00774534	0.00690102	0.00791839	0.00582417	0.00658242	0.00304979	0.00321784
	990	0.00967516	0.0104047	0.0074666	0.0077124	0.00696986	0.00788767	0.00643475	0.00655662	0.00315306	0.00320149
	991	0.0100069	0.0103636	0.00783941	0.00767961	0.00757285	0.00785707	0.00491894	0.00653094	0.00357698	0.00318522
	992	0.00915215	0.0103227	0.00717706	0.00764697	0.00765037	0.0078266	0.00541259	0.00650536	0.00221135	0.00316903
	993	0.0082541	0.010282	0.0065408	0.00761448	0.00713728	0.00779626	0.00616609	0.00647989	0.00339789	0.00315293
	994	0.0093523	0.0102414	0.00754428	0.00758213	0.00818758	0.00776604	0.00554674	0.00645452	0.0035185	0.00313691
	995	0.00938093	0.0102009	0.00760828	0.00754992	0.00641074	0.00773594	0.00604472	0.00642926	0.00366943	0.00312098
	996	0.00913242	0.0101606	0.0078854	0.00751786	0.00695294	0.00770597	0.00494899	0.0064041	0.00324408	0.00310512
	997	0.00921733	0.0101205	0.00754926	0.00748594	0.00719114	0.00767613	0.0060576	0.00637905	0.00374599	0.00308935
	998	0.00951444	0.0100805	0.00666944	0.00745417	0.00671279	0.00764641	0.00510912	0.00635411	0.00302599	0.00307366
	999	0.00874196	0.0100407	0.00595054	0.00742254	0.00645592	0.00761681	0.00533859	0.00632926	0.00345424	0.00305805
	1000	0.00895246	0.010001	0.00625376	0.00739105	0.00619036	0.00758733	0.00588854	0.00630452	0.00265191	0.00304252
	1001	0.00937514	0.00996148	0.00687884	0.0073597	0.00728409	0.00755798	0.00427312	0.00627988	0.00337914	0.00302707
	1002	0.00847275	0.00992211	0.00682106	0.00732849	0.00663203	0.00752875	0.00528646	0.00625535	0.00201351	0.0030117
	1003	0.00938043	0.0098829	0.00711123	0.00729742	0.0073349	0.00749963	0.00610059	0.00623091	0.00328671	0.00299642
	1004	0.00847804	0.00984383	0.00537457	0.00726649	0.00748625	0.00747064	0.00603125	0.00620658	0.00223739	0.00298121
	1005	0.00967584	0.00980492	0.00570824	0.0072357	0.00791119	0.00744177	0.00597056	0.00618235	0.002371	0.00296607
	1006	0.00877346	0.00976616	0.00660732	0.00720504	0.00758484	0.00741302	0.00649886	0.00615822	0.00282958	0.00295102
	1007	0.00783643	0.00972754	0.00559702	0.00717453	0.00677209	0.00738438	0.00536415	0.00613419	0.0032795	0.00293604
	1008	0.00959717	0.00968908	0.00588284	0.00714415	0.00730126	0.00735587	0.00589678	0.00611026	0.00295813	0.00292115
	1009	0.00922308	0.00965076	0.00676018	0.0071139	0.00770449	0.00732747	0.00697075	0.00608643	0.00333006	0.00290632
	1010	0.00913478	0.0096126	0.00612828	0.00708379	0.00740419	0.00729919	0.00494824	0.0060627	0.00260572	0.00289158
	1011	0.0096484	0.00957458	0.00630971	0.00705382	0.00815049	0.00727103	0.00690568	0.00603907	0.00335028	0.00287691
	1012	0.00845589	0.0095367	0.00696524	0.00702398	0.00678188	0.00724299	0.00589223	0.00601553	0.00350122	0.00286232
	1013	0.00856246	0.00949897	0.00577226	0.00699427	0.00660752	0.00721506	0.0053595	0.00599209	0.00175862	0.0028478
	1014	0.00924063	0.00946139	0.00643648	0.0069647	0.00630288	0.00718724	0.00580984	0.00596875	0.00170591	0.00283336
	1015	0.00862837	0.00942395	0.00626561	0.00693526	0.00758768	0.00715954	0.00441962	0.00594551	0.00216449	0.00281899
	1016	0.00852709	0.00938666	0.00626437	0.00690595	0.00607576	0.00713196	0.00556722	0.00592237	0.00261441	0.00280469
	1017	0.00779358	0.00934951	0.00656324	0.00687677	0.00671349	0.00710449	0.0056711	0.00589932	0.00318132	0.00279047
	1018	0.00841113	0.00931251	0.00563123	0.00684773	0.00712541	0.00707713	0.00468364	0.00587636	0.00251764	0.00277633
	1019	0.00747843	0.00927565	0.005904	0.00681881	0.00625621	0.00704989	0.00454067	0.0058535	0.00297189	0.00276225
	1020	0.00696577	0.00923893	0.00486325	0.00679002	0.00546083	0.00702276	0.00585283	0.00583074	0.00409776	0.00274825
	1021	0.0087395	0.00920235	0.00607985	0.00676137	0.00669787	0.00699574	0.00457088	0.00580807	0.00309178	0.00273432
	1022	0.00754698	0.00916591	0.00674407	0.00673284	0.00561153	0.00696883	0.00596532	0.00578549	0.00270975	0.00272047
	1023	0.00748034	0.00912961	0.00647316	0.00670443	0.00478576	0.00694204	0.00522904	0.00576301	0.00242739	0.00270668
	1024	0.00712357	0.00909346	0.0059239	0.00667616	0.0065309	0.00691535	0.00569238	0.00574062	0.00223168	0.00269297
	1025	0.00802691	0.00905744	0.00577478	0.00664801	0.00563999	0.00688878	0.00486515	0.00571833	0.0020923	0.00267932
	1026	0.00819411	0.00902156	0.00554302	0.00661999	0.00681188	0.00686231	0.00463557	0.00569613	0.00309685	0.00266575
	1027	0.0075169	0.00898582	0.0046371	0.00659209	0.00618153	0.00683596	0.00501229	0.00567402	0.00291415	0.00265225
	1028	0.00784864	0.00895022	0.00530132	0.00656432	0.00546867	0.00680971	0.00465712	0.005652	0.00356772	0.00263882
	1029	0.00682068	0.00891476	0.00533053	0.00653667	0.00570688	0.00678358	0.00555353	0.00563007	0.0020071	0.00262545
	1030	0.00747287	0.00887943	0.00477256	0.00650915	0.00573228	0.00675755	0.00459205	0.00560824	0.00297265	0.00261216
	1031	0.00771368	0.00884424	0.00644585	0.00648175	0.0059618	0.00673162	0.00438412	0.00558649	0.00259929	0.00259893
	1032	0.0078852	0.00880919	0.00589223	0.00645447	0.00586561	0.00670581	0.00604707	0.00556484	0.00293655	0.00258577
	1033	0.00749379	0.00877427	0.00567787	0.00642731	0.00589102	0.0066801	0.00538442	0.00554327	0.00228587	0.00257268
	1034	0.00752241	0.00873948	0.00582451	0.00640028	0.00619436	0.0066545	0.00614658	0.0055218	0.00199051	0.00255966
	1035	0.00797974	0.00870483	0.00547097	0.00637337	0.00570733	0.00662901	0.00591699	0.00550041	0.00219344	0.00254671
	1036	0.00618964	0.00867031	0.00528705	0.00634657	0.00664471	0.00660362	0.00502047	0.00547912	0.0015991	0.00253382
	1037	0.00723589	0.00863593	0.00559462	0.0063199	0.00501987	0.00657833	0.00432317	0.00545791	0.00230466	0.002521
	1038	0.00689644	0.00860168	0.00504101	0.00629335	0.00546653	0.00655315	0.00453532	0.00543679	0.00288024	0.00250824
	1039	0.00770451	0.00856756	0.00583136	0.00626691	0.00625626	0.00652808	0.00450496	0.00541575	0.0022599	0.00249555
	1040	0.00740837	0.00853357	0.00480801	0.0062406	0.00511347	0.00650311	0.0055746	0.00539481	0.00205119	0.00248293
	1041	0.00747596	0.00849972	0.00470238	0.0062144	0.00611165	0.00647824	0.00393752	0.00537395	0.00273509	0.00247037
	1042	0.00581578	0.00846599	0.00638001	0.00618832	0.00714458	0.00645347	0.00474732	0.00535318	0.00209308	0.00245788
	1043	0.00580976	0.0084324	0.00616565	0.00616235	0.00584111	0.00642881	0.00390277	0.00533249	0.00217036	0.00244545
	1044	0.00621079	0.00839893	0.00540762	0.00613651	0.00556686	0.00640425	0.0059988	0.00531189	0.00255095	0.00243309
	1045	0.00657285	0.0083656	0.00520196	0.00611077	0.00616117	0.00637979	0.0045566	0.00529138	0.00224692	0.00242078
	1046	0.00631568	0.00833239	0.00472228	0.00608516	0.00497495	0.00635543	0.00536207	0.00527095	0.00202955	0.00240855
	1047	0.00739656	0.00829931	0.00532126	0.00605966	0.00499602	0.00633117	0.00500256	0.00525061	0.00181651	0.00239637
	1048	0.00621271	0.00826636	0.00564188	0.00603427	0.00411813	0.00630701	0.00453046	0.00523035	0.00139548	0.00238426
	1049	0.00770064	0.00823353	0.0059103	0.00600899	0.00641046	0.00628296	0.00425324	0.00521018	0.00314098	0.00237221
	1050	0.00582394	0.00820084	0.00542627	0.00598383	0.00535018	0.006259	0.00475122	0.00519008	0.00140271	0.00236023
	1051	0.00666233	0.00816827	0.00547723	0.00595878	0.0036298	0.00623514	0.00551338	0.00517008	0.00201295	0.0023483
	1052	0.00633587	0.00813582	0.00468875	0.00593385	0.00587435	0.00621138	0.00499797	0.00515015	0.00287451	0.00233644
	1053	0.00775885	0.0081035	0.00482669	0.00590902	0.00574342	0.00618772	0.00531406	0.00513031	0.00184253	0.00232464
	1054	0.00735011	0.0080713	0.00455578	0.00588431	0.00503925	0.00616415	0.00456479	0.00511055	0.00185914	0.0023129
	1055	0.00766454	0.00803923	0.005581	0.00585971	0.00613731	0.00614069	0.00525332	0.00509087	0.000874819	0.00230122
	1056	0.00688773	0.00800728	0.00488821	0.00583522	0.00576319	0.00611732	0.00394971	0.00507128	0.00111242	0.0022896
	1057	0.00678212	0.00797546	0.00492176	0.00581083	0.00531089	0.00609405	0.00452565	0.00505176	0.00200864	0.00227804
	1058	0.00679342	0.00794376	0.00511625	0.00578656	0.00606588	0.00607087	0.00521418	0.00503233	0.00155295	0.00226654
	1059	0.00688267	0.00791218	0.00616756	0.00576239	0.00631712	0.00604779	0.00543933	0.00501298	0.0014829	0.00225509
	1060	0.00746557	0.00788072	0.00537908	0.00573834	0.00522643	0.0060248	0.00499321	0.00499371	0.000979551	0.00224371
	1061	0.00509522	0.00784939	0.00483417	0.00571439	0.00450489	0.00600191	0.00516639	0.00497452	0.00221375	0.00223239
	1062	0.00692524	0.00781817	0.00556798	0.00569055	0.00473875	0.00597912	0.0039927	0.0049554	0.00162374	0.00222113
	1063	0.00596656	0.00778708	0.00569722	0.00566681	0.00736547	0.00595642	0.00476352	0.00493637	0.00208232	0.00220992
	1064	0.00729427	0.0077561	0.00534803	0.00564318	0.00562337	0.00593381	0.00323471	0.00491742	0.00181295	0.00219877
	1065	0.00743549	0.00772525	0.00497709	0.00561966	0.00374231	0.0059113	0.00497129	0.00489854	0.00144393	0.00218768
	1066	0.00689684	0.00769451	0.00544123	0.00559624	0.00409777	0.00588888	0.00387989	0.00487975	0.00214083	0.00217665
	1067	0.00743211	0.0076639	0.00498765	0.00557293	0.00546509	0.00586655	0.00490189	0.00486103	0.0022441	0.00216567
	1068	0.00601875	0.0076334	0.00481244	0.00554972	0.00538627	0.00584431	0.00368923	0.00484239	0.00275035	0.00215475
	1069	0.00667527	0.00760302	0.00473291	0.00552662	0.00539431	0.00582217	0.00578526	0.00482383	0.00153638	0.00214389
	1070	0.00549142	0.00757275	0.00429238	0.00550361	0.00475962	0.00580012	0.00404424	0.00480534	0.000894368	0.00213308
	1071	0.00572357	0.00754261	0.00580473	0.00548072	0.00557106	0.00577816	0.00406584	0.00478693	0.00193358	0.00212233
	1072	0.00589942	0.00751257	0.00402024	0.00545792	0.00423719	0.00575629	0.00481934	0.0047686	0.00205852	0.00211163
	1073	0.00630045	0.00748266	0.00592839	0.00543523	0.00496612	0.00573451	0.00455078	0.00475034	0.00176749	0.00210099
	1074	0.00674911	0.00745286	0.00524429	0.00541264	0.00552135	0.00571282	0.00436884	0.00473216	0.00249038	0.0020904
	1075	0.00674743	0.00742318	0.00585632	0.00539014	0.0043221	0.00569122	0.00402665	0.00471406	0.00133274	0.00207987
	1076	0.00601825	0.00739361	0.00588987	0.00536775	0.00492075	0.00566971	0.00482779	0.00469603	0.00222896	0.0020694
	1077	0.00601657	0.00736415	0.00527102	0.00534546	0.00483759	0.00564829	0.00449427	0.00467807	0.00334184	0.00205897
	1078	0.00593693	0.00733481	0.00588739	0.00532327	0.00508882	0.00562696	0.00444225	0.00466019	0.00153857	0.0020486
	1079	0.00603484	0.00730558	0.00522939	0.00530118	0.00501869	0.00560572	0.00383156	0.00464238	0.00351805	0.00203829
	1080	0.00650083	0.00727646	0.0055761	0.00527919	0.0058475	0.00558456	0.004676	0.00462465	0.0020571	0.00202803
	1081	0.00497055	0.00724746	0.00396123	0.0052573	0.00534744	0.00556349	0.00437712	0.00460699	0.00192206	0.00201782
	1082	0.00483463	0.00721857	0.00481683	0.0052355	0.00577672	0.00554251	0.00384006	0.00458941	0.00280095	0.00200766
	1083	0.0057423	0.00718979	0.00623784	0.00521381	0.00499003	0.00552162	0.0031774	0.0045719	0.00243192	0.00199756
	1084	0.00595713	0.00716112	0.006615	0.00519221	0.00543235	0.00550081	0.00315569	0.00455446	0.000719648	0.00198751
	1085	0.00494648	0.00713256	0.00508277	0.0051707	0.00467172	0.00548009	0.00389187	0.00453709	0.00162887	0.00197751
	1086	0.00601871	0.00710412	0.00505543	0.0051493	0.00461461	0.00545945	0.00328118	0.0045198	0.00205712	0.00196756
	1087	0.0062855	0.00707578	0.00547174	0.00512798	0.00442288	0.0054389	0.00416027	0.00450257	0.00135445	0.00195766
	1088	0.00617555	0.00704755	0.00467021	0.00510677	0.00560781	0.00541843	0.00491809	0.00448542	0.00213801	0.00194782
	1089	0.00605695	0.00701943	0.00573892	0.00508565	0.00499917	0.00539805	0.00370543	0.00446834	0.00131835	0.00193802
	1090	0.00589071	0.00699142	0.00555936	0.00506462	0.00535463	0.00537776	0.00368806	0.00445133	0.000533347	0.00192828
	1091	0.00589769	0.00696351	0.00474043	0.00504369	0.00494576	0.00535754	0.00411675	0.0044344	0.00108726	0.00191858
	1092	0.00599993	0.00693572	0.00355615	0.00502285	0.00500591	0.00533741	0.00343677	0.00441753	0.00298008	0.00190894
	1093	0.00588132	0.00690803	0.00456832	0.0050021	0.00424094	0.00531737	0.00432452	0.00440073	0.00164045	0.00189935
	1094	0.00519545	0.00688045	0.00475845	0.00498145	0.00514792	0.00529741	0.0042595	0.004384	0.00177405	0.0018898
	1095	0.00475208	0.00685297	0.00455279	0.00496089	0.00446112	0.00527752	0.00419016	0.00436734	0.00121871	0.00188031
	1096	0.0062963	0.00682561	0.00429059	0.00494042	0.00513794	0.00525773	0.00377868	0.00435075	0.00127865	0.00187086
	1097	0.0065068	0.00679834	0.0050331	0.00492005	0.00528495	0.00523801	0.00323295	0.00433423	0.00134293	0.00186146
	1098	0.00643583	0.00677118	0.00453603	0.00489976	0.00475014	0.00521838	0.00393881	0.00431778	0.00126855	0.00185211
	1099	0.00500515	0.00674413	0.00448694	0.00487957	0.00511428	0.00519882	0.0041986	0.0043014	0.00205211	0.00184281
	1100	0.00494284	0.00671718	0.00424648	0.00485946	0.00505718	0.00517935	0.00284736	0.00428508	0.00216838	0.00183356
	1101	0.00591113	0.00669034	0.00503249	0.00483945	0.00507824	0.00515996	0.00376109	0.00426884	0.00131405	0.00182436
	1102	0.00564097	0.0066636	0.00473984	0.00481953	0.00496902	0.00514065	0.00293387	0.00425266	0.00190696	0.0018152
	1103	0.00472559	0.00663696	0.00551279	0.00479969	0.00386097	0.00512141	0.00395154	0.00423654	0.0020319	0.00180609
	1104	0.00555532	0.00661043	0.00530278	0.00477995	0.00511972	0.00510226	0.00383022	0.0042205	0.00231283	0.00179703
	1105	0.00536743	0.00658399	0.00386624	0.00476029	0.00301718	0.00508319	0.00394277	0.00420452	0.00231644	0.00178801
	1106	0.0055303	0.00655766	0.00466964	0.00474072	0.00581327	0.00506419	0.00360059	0.00418861	0.000708166	0.00177904
	1107	0.00542468	0.00653143	0.00466405	0.00472124	0.00477904	0.00504528	0.00354856	0.00417276	0.00182104	0.00177012
	1108	0.00457426	0.00650531	0.00482374	0.00470184	0.00521267	0.00502644	0.00402489	0.00415698	0.000542073	0.00176124
	1109	0.00454659	0.00647928	0.00352202	0.00468253	0.00430004	0.00500768	0.00471776	0.00414126	0.00229624	0.00175241
	1110	0.00545426	0.00645335	0.00432977	0.00466331	0.00561959	0.004989	0.00423266	0.00412561	0.000999938	0.00174362
	1111	0.0044263	0.00642753	0.00519841	0.00464418	0.0051065	0.0049704	0.00388615	0.00411003	0.00180516	0.00173488
	1112	0.00469309	0.0064018	0.00415767	0.00462513	0.00438061	0.00495187	0.00363058	0.00409451	0.00193877	0.00172619
	1113	0.00432766	0.00637617	0.0043391	0.00460616	0.00410637	0.00493342	0.00337068	0.00407905	0.00173007	0.00171754
	1114	0.00419174	0.00635064	0.00471191	0.00458728	0.00619458	0.00491504	0.00379937	0.00406366	0.000806408	0.00170893
	1115	0.00486557	0.00632521	0.00546747	0.00456849	0.0039661	0.00489674	0.00350483	0.00404833	0.00126066	0.00170037
	1116	0.00339159	0.00629988	0.00574459	0.00454978	0.00539422	0.00487852	0.00328391	0.00403307	0.000978292	0.00169186
	1117	0.0045764	0.00627465	0.00480823	0.00453115	0.00466399	0.00486037	0.00330118	0.00401787	0.000960241	0.00168338
	1118	0.00509002	0.00624951	0.00370659	0.00451261	0.00524961	0.0048423	0.00363892	0.00400273	0.000313899	0.00167495
	1119	0.00524855	0.00622447	0.00412289	0.00449415	0.00360306	0.0048243	0.00395068	0.00398766	0.00110179	0.00166657
	1120	0.00518191	0.00619953	0.00469577	0.00447577	0.00414525	0.00480638	0.00401559	0.00397264	0.000962418	0.00165823
	1121	0.00364731	0.00617468	0.00449446	0.00445747	0.00298509	0.00478853	0.00255175	0.0039577	0.00161166	0.00164993
	1122	0.00534742	0.00614993	0.00480203	0.00443926	0.00436978	0.00477076	0.00378162	0.00394281	0.00103031	0.00164167
	1123	0.00480878	0.00612528	0.0043441	0.00442113	0.00425188	0.00475306	0.00346543	0.00392798	0.00146289	0.00163346
	1124	0.0051232	0.00610072	0.00360346	0.00440308	0.0047463	0.00473543	0.00387679	0.00391322	0.000162263	0.00162529
	1125	0.00648989	0.00607625	0.00459824	0.0043851	0.00431138	0.00471787	0.00271177	0.00389852	0.000833165	0.00161716
	1126	0.00437502	0.00605188	0.00554082	0.00436722	0.00425862	0.00470039	0.0035822	0.00388387	0.00116609	0.00160907
	1127	0.00501422	0.00602761	0.00475668	0.00434941	0.00467053	0.00468298	0.00335261	0.00386929	0.00165934	0.00160102
	1128	0.00391264	0.00600342	0.0039508	0.00433168	0.0045092	0.00466564	0.00338288	0.00385477	0.000679352	0.00159302
	1129	0.00528365	0.00597933	0.00357986	0.00431403	0.00589389	0.00464837	0.00393716	0.00384031	0.00214753	0.00158506
	1130	0.00493987	0.00595534	0.00423973	0.00429645	0.00422128	0.00463118	0.00343907	0.00382591	0.000903233	0.00157714
	1131	0.00501613	0.00593143	0.00471258	0.00427896	0.00453331	0.00461406	0.00337405	0.00381157	0.000633865	0.00156926
	1132	0.00441253	0.00590762	0.00421986	0.00426155	0.00407667	0.004597	0.00367715	0.00379729	0.000849799	0.00156142
	1133	0.00483088	0.0058839	0.00462311	0.00424421	0.00436699	0.00458002	0.00313143	0.00378307	0.000216455	0.00155362
	1134	0.00469496	0.00586027	0.00397816	0.00422695	0.00481798	0.00456311	0.00340854	0.00376891	0.00108668	0.00154586
	1135	0.00553335	0.00583674	0.00405521	0.00420977	0.00339725	0.00454626	0.00346479	0.00375481	0.00118562	0.00153814
	1136	0.0043928	0.00581329	0.00393219	0.00419267	0.00461258	0.00452949	0.00327851	0.00374076	0.0017482	0.00153046
	1137	0.0047895	0.00578994	0.00460511	0.00417564	0.00398657	0.00451279	0.0020312	0.00372678	0.00165215	0.00152282
	1138	0.00454964	0.00576667	0.00492572	0.00415869	0.0042074	0.00449615	0.0030099	0.00371285	0.00162543	0.00151522
	1139	0.00474282	0.00574349	0.00457653	0.00414181	0.00376379	0.00447959	0.00286693	0.00369898	0.00170271	0.00150766
	1140	0.00384043	0.00572041	0.00411425	0.00412501	0.00462301	0.00446309	0.00319168	0.00368517	0.000285085	0.00150014
	1141	0.00503824	0.00569741	0.00451751	0.00410828	0.00337165	0.00444666	0.00362904	0.00367141	0.00223424	0.00149266
	1142	0.0043437	0.0056745	0.00475548	0.00409163	0.00374013	0.0044303	0.00346441	0.00365771	0.00119792	0.00148521
	1143	0.00447193	0.00565168	0.00426711	0.00407506	0.00359183	0.00441401	0.00316121	0.00364407	0.000971882	0.00147781
	1144	0.00446591	0.00562895	0.00305674	0.00405856	0.00479413	0.00439778	0.00240761	0.00363049	0.00156046	0.00147044
	1145	0.00535193	0.00560631	0.00429073	0.00404213	0.00459805	0.00438163	0.00393631	0.00361696	0.00129976	0.00146311
	1146	0.00402085	0.00558375	0.00471573	0.00402578	0.00393296	0.00436553	0.00428704	0.00360349	0.00101306	0.00145582
	1147	0.0040538	0.00556128	0.00451442	0.0040095	0.00382375	0.00434951	0.00304406	0.00359007	0.00180962	0.00144857
	1148	0.00387457	0.0055389	0.00478284	0.00399329	0.00492181	0.00433355	0.00252865	0.00357671	0.00210788	0.00144135
	1149	0.00342254	0.0055166	0.00462502	0.00397715	0.00477786	0.00431766	0.0030353	0.00356341	0.00262712	0.00143417
	1150	0.0037283	0.00549439	0.00408446	0.00396109	0.00328764	0.00430183	0.00273642	0.00355016	0.00130049	0.00142703
	1151	0.00413799	0.00547227	0.00373526	0.0039451	0.00401658	0.00428607	0.00282298	0.00353697	0.00053716	0.00141992
	1152	0.00318797	0.00545023	0.00355135	0.00392918	0.00303881	0.00427037	0.00223828	0.00352383	0.00119073	0.00141286
	1153	0.00303906	0.00542827	0.00462876	0.00391333	0.00348112	0.00425474	0.00258035	0.00351074	0.000314737	0.00140582
	1154	0.00499466	0.0054064	0.00269204	0.00389755	0.00454879	0.00423917	0.00332952	0.00349771	0.00114596	0.00139883
	1155	0.00337778	0.00538462	0.00413045	0.00388185	0.0037317	0.00422367	0.00145858	0.00348474	-0.000561975	0.00139187
	1156	0.00421617	0.00536292	0.00368122	0.00386621	0.00351826	0.00420823	0.00177035	0.00347181	0.0025441	0.00138494
	1157	0.00296736	0.0053413	0.00418016	0.00385064	0.00313979	0.00419286	0.00428646	0.00345894	-0.000199437	0.00137806
	1158	0.00304795	0.00531977	0.00306982	0.00383515	0.003226	0.00417755	0.00332931	0.00344613	0.000735781	0.0013712
	1159	0.00382571	0.00529832	0.00360356	0.00381972	0.00383768	0.0041623	0.00215129	0.00343337	0.00111637	0.00136439
	1160	0.00258989	0.00527695	0.00499413	0.00380436	0.00320299	0.00414712	0.00291778	0.00342066	0.000981327	0.00135761
	1161	0.00435496	0.00525566	0.00290953	0.00378907	0.00322405	0.004132	0.00253229	0.003408	0.000404314	0.00135086
	1162	0.00356516	0.00523446	0.00455671	0.00377385	0.00435252	0.00411694	0.00344169	0.0033954	0.000412261	0.00134415
	1163	0.00332964	0.00521334	0.00439889	0.0037587	0.00435187	0.00410194	0.00352825	0.00338285	0.000307549	0.00133747
	1164	0.0036484	0.0051923	0.00289711	0.00374362	0.00307445	0.00408701	0.00312544	0.00337035	0.00145075	0.00133083
	1165	0.00410139	0.00517134	0.00329166	0.0037286	0.00203588	0.00407213	0.00223759	0.0033579	0.00108606	0.00132422
	1166	0.00225933	0.00515046	0.0034818	0.00371365	0.00397645	0.00405732	0.00235013	0.00334551	-0.00011058	0.00131765
	1167	0.00349178	0.00512966	0.00355885	0.00369876	0.00327227	0.00404257	0.00257528	0.00333316	0.000330672	0.00131111
	1168	0.0037629	0.00510895	0.00342278	0.00368395	0.00347139	0.00402788	0.00271381	0.00332087	0.00132222	0.0013046
	1169	0.00456664	0.00508831	0.00468286	0.0036692	0.00281933	0.00401326	0.0021854	0.00330863	0.00013858	0.00129813
	1170	0.00438309	0.00506775	0.0037465	0.00365451	0.00390437	0.00399869	0.00241488	0.00329644	0.000415176	0.00129169
	1171	0.00400466	0.00504728	0.00388009	0.0036399	0.00373869	0.00398418	0.0015097	0.0032843	0.00115974	0.00128528
	1172	0.0037345	0.00502688	0.00296113	0.00362534	0.00243956	0.00396973	0.00301675	0.00327221	0.00044407	0.00127891
	1173	0.00362456	0.00500656	0.00315561	0.00361086	0.00347683	0.00395535	0.00308599	0.00326017	-0.000271601	0.00127257
	1174	0.00280878	0.00498631	0.00303259	0.00359643	0.00395823	0.00394102	0.00209852	0.00324818	0.00022598	0.00126626
	1175	0.0049679	0.00496615	0.00330971	0.00358207	0.00346251	0.00392675	0.00243627	0.00323624	0.000623901	0.00125999
	1176	0.00476269	0.00494607	0.00312145	0.00356778	0.00316221	0.00391254	0.00348425	0.00322435	0.000735841	0.00125374
	1177	0.00232739	0.00492606	0.00292448	0.00355355	0.00502026	0.00389839	0.00265703	0.00321251	0.000570467	0.00124753
	1178	0.00411411	0.00490613	0.00243176	0.00353938	0.00396866	0.0038843	0.0022802	0.00320072	0.00111138	0.00124136
	1179	0.00388724	0.00488627	0.00370055	0.00352528	0.00452823	0.00387026	0.00247503	0.00318898	0.000105393	0.00123521
	1180	0.0037773	0.00486649	0.00247712	0.00351124	0.00343321	0.00385629	0.00238836	0.00317728	0.00156924	0.00122909
	1181	0.00386655	0.00484679	0.00272815	0.00349727	0.00260309	0.00384237	0.00261784	0.00316564	0.000805909	0.00122301
	1182	0.00418097	0.00482717	0.00369248	0.00348335	0.00439166	0.00382851	0.00299023	0.00315404	0.000514876	0.00121696
	1183	0.00331323	0.00480762	0.00386956	0.0034695	0.00350509	0.0038147	0.00145276	0.00314249	9.38518e-05	0.00121094
	1184	0.00351507	0.00478815	0.00351167	0.00345571	0.00333507	0.00380096	0.00257004	0.00313099	-0.000470163	0.00120495
	1185	0.0039161	0.00476875	0.00361917	0.00344198	0.00357327	0.00378727	0.00180778	0.00311954	-5.05763e-05	0.00119899
	1186	0.00291412	0.00474942	0.00428774	0.00342831	0.00409376	0.00377364	0.00195497	0.00310814	0.00112729	0.00119307
	1187	0.00481342	0.00473017	0.00391245	0.00341471	0.0037066	0.00376006	0.00227972	0.00309678	0.000368291	0.00118717
	1188	0.00361225	0.004711	0.00368504	0.00340116	0.00430525	0.00374654	0.00359188	0.00308547	0.000965532	0.0011813
	1189	0.00312557	0.0046919	0.00383603	0.00338768	0.00425249	0.00373308	0.00349222	0.0030742	0.000943148	0.00117547
	1190	0.00290304	0.00467287	0.00334766	0.00337426	0.00316615	0.00371967	0.002102	0.00306299	0.000418131	0.00116966
	1191	0.00372844	0.00465392	0.00253308	0.00336089	0.00308734	0.00370631	0.00302439	0.00305182	5.77697e-05	0.00116388
	1192	0.00424205	0.00463504	0.00378012	0.00334759	0.00444597	0.00369302	0.00158653	0.00304069	0.000940992	0.00115814
	1193	0.00389827	0.00461623	0.00360055	0.00333435	0.00362888	0.00367977	0.00178136	0.00302962	0.000173324	0.00115242
	1194	0.00328169	0.00459749	0.002612	0.00332116	0.00441862	0.00366659	0.00143052	0.00301858	0.000237601	0.00114674
	1195	0.00430628	0.00457883	0.00282823	0.00330804	0.00308908	0.00365345	0.00261276	0.0030076	0.000657187	0.00114108
	1196	0.00310077	0.00456024	0.00316189	0.00329497	0.00405253	0.00364037	0.00227491	0.00299666	0.000643469	0.00113545
	1197	0.00264008	0.00454172	0.00307801	0.00328196	0.00313121	0.00362735	0.00100595	0.00298576	0.000504093	0.00112985
	1198	0.00280294	0.00452327	0.00293759	0.00326901	0.00492847	0.00361438	0.00288977	0.00297492	-0.00127317	0.00112428
	1199	0.00270599	0.0045049	0.00163153	0.00325612	0.00467594	0.00360146	0.00272082	0.00296411	0.00106595	0.00111874
	1200	0.00353572	0.00448659	0.00345269	0.00324328	0.00414982	0.0035886	0.00168138	0.00295335	0.00100024	0.00111323
	1201	0.00444772	0.00446836	0.00210314	0.00323051	0.00331101	0.00357579	0.00236559	0.00294264	0.00161048	0.00110774
	1202	0.00215098	0.00445019	0.00275431	0.00321779	0.00351448	0.00356303	0.00246081	0.00293197	0.000348842	0.00110229
	1203	0.00316691	0.0044321	0.00381867	0.00320512	0.00306652	0.00355032	0.00216627	0.00292134	-0.000163176	0.00109686
	1204	0.00159333	0.00441408	0.00326071	0.00319252	0.00292256	0.00353767	0.0026989	0.00291076	-0.000831183	0.00109146
	1205	0.00268721	0.00439612	0.00309854	0.00317997	0.00253975	0.00352507	0.00199293	0.00290022	-0.000511257	0.00108609
	1206	0.00257293	0.00437824	0.003106	0.00316748	0.00481036	0.00351252	0.000901529	0.00288973	-0.000126335	0.00108074
	1207	0.00342864	0.00436042	0.00393115	0.00315504	0.00442755	0.00350003	0.00243889	0.00287928	0.000696224	0.00107542
	1208	0.0027904	0.00434267	0.00335143	0.00314266	0.00276363	0.00348758	0.00152938	0.00286887	-0.000162437	0.00107014
	1209	0.00254622	0.00432499	0.0036677	0.00313033	0.00211591	0.00347519	0.00143838	0.00285851	-0.000388474	0.00106487
	1210	0.0038263	0.00430738	0.00285747	0.00311806	0.00282747	0.00346285	0.00265527	0.00284819	0.00101905	0.00105964
	1211	0.00320105	0.00428984	0.00373481	0.00310584	0.00327413	0.00345056	0.00140796	0.00283791	-1.2937e-05	0.00105443
	1212	0.00283129	0.00427236	0.00261577	0.00309368	0.00278275	0.00343832	0.00275477	0.00282767	0.000510642	0.00104925
	1213	0.00276032	0.00425496	0.00299728	0.00308157	0.00301227	0.00342613	0.00260747	0.00281748	0.00102989	0.0010441
	1214	0.00319166	0.00423762	0.00265679	0.00306952	0.00198238	0.00341399	0.00184521	0.00280733	0.000834183	0.00103897
	1215	0.00313368	0.00422034	0.00325577	0.00305752	0.00179934	0.0034019	0.00312272	0.00279722	-0.000440451	0.00103387
	1216	0.00309302	0.00420313	0.00257602	0.00304558	0.00285398	0.00338986	0.00176715	0.00278716	-0.000601492	0.00102879
	1217	0.00322124	0.00418599	0.00403183	0.00303369	0.0035612	0.00337788	0.00239072	0.00277713	0.000832026	0.00102374
	1218	0.00301603	0.00416892	0.0039697	0.00302185	0.0041642	0.00336594	0.00289303	0.00276715	-0.000390611	0.00101872
	1219	0.00335211	0.00415191	0.00321601	0.00301006	0.00468468	0.00335405	0.00225203	0.00275721	0.000990911	0.00101373
	1220	0.00301266	0.00413497	0.00503283	0.00299833	0.00540493	0.00334221	0.00290159	0.00274731	0.000262241	0.00100876
	1221	0.0024134	0.00411809	0.00330487	0.00298665	0.00276823	0.00333042	0.00228224	0.00273745	0.000534504	0.00100381
	1222	0.00229912	0.00410128	0.00311226	0.00297502	0.00221605	0.00331867	0.00285817	0.00272764	0.00155638	0.000998891
	1223	0.00289068	0.00408453	0.00386346	0.00296345	0.00339228	0.00330698	0.00111283	0.00271786	0.0010877	0.000993997
	1224	0.00204026	0.00406785	0.00235733	0.00295192	0.00239715	0.00329533	0.0032002	0.00270812	0.000987317	0.000989129
	1225	0.0022421	0.00405123	0.00346084	0.00294045	0.00327373	0.00328374	0.00178832	0.00269843	-9.23296e-05	0.000984285
	1226	0.00307183	0.00403468	0.00363358	0.00292903	0.00226122	0.00327219	0.0017233	0.00268877	0.00144085	0.000979467
	1227	0.00231234	0.00401819	0.00393245	0.00291766	0.0037154	0.00326069	0.00261105	0.00267916	0.000404533	0.000974673
	1228	0.0024752	0.00400176	0.00239586	0.00290634	0.00257695	0.00324923	0.00268462	0.00266958	0.00108843	0.000969904
	1229	0.0023566	0.0039854	0.00356462	0.00289507	0.00367936	0.00323783	0.00207393	0.00266005	9.11158e-05	0.00096516
	1230	0.0032253	0.0039691	0.00339375	0.00288385	0.00308375	0.00322647	0.00255892	0.00265055	-0.000867206	0.00096044
	1231	0.00199381	0.00395286	0.00323158	0.00287269	0.00219284	0.00321515	0.00194391	0.00264109	0.000756611	0.000955745
	1232	0.00282354	0.00393668	0.00314335	0.00286157	0.00265252	0.00320389	0.000804866	0.00263168	0.000591237	0.000951074
	1233	0.00245378	0.00392057	0.0032204	0.0028505	0.00205691	0.00319267	0.00251546	0.0026223	0.00113215	0.000946427
	1234	0.0026383	0.00390452	0.00318872	0.00283948	0.00315933	0.0031815	0.00212131	0.00261296	0.000126164	0.000941804
	1235	0.00248072	0.00388853	0.00369636	0.00282851	0.00245949	0.00317037	0.00284449	0.00260366	0.00159001	0.000937205
	1236	0.00227551	0.00387261	0.00329062	0.00281759	0.00243713	0.00315929	0.00149324	0.0025944	0.000826679	0.00093263
	1237	0.00228681	0.00385674	0.00281095	0.00280672	0.00225843	0.00314825	0.00112941	0.00258517	0.000535646	0.000928078
	1238	0.00219419	0.00384094	0.00412323	0.0027959	0.00337821	0.00313727	0.00156243	0.00257599	0.000114622	0.00092355
	1239	0.00291566	0.0038252	0.00266059	0.00278513	0.00160572	0.00312632	0.00231159	0.00256684	-0.000449392	0.000919045

## Sheet: Figure 2b
Figure 2b	C3H6 partial pressure (kPa)	kobs,a (s-1)
	100	0.04181
	80	0.03052
	60	0.0224
	40	0.01448
	20	0.00925

## Sheet: Figure 2c
Figure 2c	C3H6 partial pressure (kPa)	kobs,d (s-1)
	100	0.00396
	80	0.00441
	60	0.00415
	40	0.00416
	20	0.00502

## Sheet: Figure 3b
Figure 3b	Time (s)	ΔI/I0 C2H4	Fitted data C2H4	ΔI/I0 C3H6	Fitted data C3H6	ΔI/I0 C4H8	Fitted data C4H8
	1	0.000249877	0.000156068	-0.00101436	0.000127996	0.00321554	0.000423051
	2	-0.00203165	0.000156068	0.000994845	0.000127996	0.00367898	0.000423051
	3	-0.000523522	0.000156068	0.000891809	0.000127996	-0.000466218	0.000423051
	4	-0.000188382	0.000156068	-4.83944e-05	0.000127996	-0.00105839	0.000423051
	5	0.0013842	0.000156068	0.00036375	0.000127996	-8.00197e-05	0.000423051
	6	0.000120977	0.000156068	5.46416e-05	0.000127996	-0.0010069	0.000423051
	7	0.00289232	0.000156068	-0.00015143	0.000127996	-0.000170133	0.000423051
	8	-0.000871551	0.000156068	0.000724376	0.000127996	0.00142616	0.000423051
	9	-0.000123932	0.000156068	0.000801653	0.000127996	0.00290658	0.000423051
	10	0.000958826	0.000156068	0.00111076	0.000127996	0.00115582	0.000423051
	11	0.000159647	0.000156068	0.00134259	0.000127996	-0.00094253	0.000423051
	12	0.00116507	0.000156068	-0.00119467	0.000127996	-0.000723684	0.000423051
	13	0.00130686	0.000156068	-0.000486297	0.000127996	0.000396292	0.000423051
	14	0.00220915	0.000156068	0.00122668	0.000127996	3.58399e-05	0.000423051
	15	-0.00125825	0.000156068	0.000891809	0.000127996	0.000821111	0.000423051
	16	-0.000136822	0.000156068	0.000737255	0.000127996	0.0011172	0.000423051
	17	0.000391667	0.000156068	0.000917568	0.000127996	-0.00350432	0.000423051
	18	0.00260874	0.000156068	-0.000280225	0.000127996	-0.000968277	0.000423051
	19	-0.000188382	0.000156068	0.00237295	0.000127996	-0.000762304	0.000423051
	20	-0.00147738	0.000156068	-0.00207048	0.000127996	0.00237878	0.000423051
	21	0.00129397	0.000156068	0.000595581	0.000127996	3.58399e-05	0.000423051
	22	-0.00109068	0.000156068	5.46416e-05	0.000127996	-0.000453345	0.000423051
	23	0.000133867	0.000156068	-0.000756767	0.000127996	-0.00149608	0.000423051
	24	-0.00177385	0.000156068	0.00198657	0.000127996	0.000499278	0.000423051
	25	0.000829927	0.000156068	0.000144798	0.000127996	-5.42731e-05	0.000423051
	26	0.000958826	0.000156068	-0.00151666	0.000127996	0.00182523	0.000423051
	27	-0.000343062	0.000156068	-0.00152954	0.000127996	0.00190247	0.000423051
	28	-0.00124536	0.000156068	-0.00137498	0.000127996	0.00208269	0.000423051
	29	0.000920156	0.000156068	-9.7559e-06	0.000127996	0.000743871	0.000423051
	30	0.000662357	0.000156068	0.000544063	0.000127996	-0.00298938	0.000423051
	31	-0.000884441	0.000156068	-0.00241822	0.000127996	-0.00105839	0.000423051
	32	0.00152599	0.000156068	-0.000834044	0.000127996	-0.00113563	0.000423051
	33	-0.000111042	0.000156068	-0.000975719	0.000127996	0.000486405	0.000423051
	34	-0.000227052	0.000156068	-0.000486297	0.000127996	0.000177446	0.000423051
	35	-0.00204454	0.000156068	-0.00156818	0.000127996	-0.00311812	0.000423051
	36	0.000765477	0.000156068	0.000956207	0.000127996	-0.00127724	0.000423051
	37	-0.000587972	0.000156068	0.00199945	0.000127996	0.0022243	0.000423051
	38	-0.000330172	0.000156068	0.00202521	0.000127996	-0.000453345	0.000423051
	39	0.000920156	0.000156068	0.00136835	0.000127996	-0.000994023	0.000423051
	40	-0.00172229	0.000156068	0.00216688	0.000127996	0.00097559	0.000423051
	41	-0.00155472	0.000156068	0.000157678	0.000127996	-0.00118712	0.000423051
	42	-0.0014516	0.000156068	-0.000975719	0.000127996	-0.00105839	0.000423051
	43	0.00277631	0.000156068	0.000157678	0.000127996	-0.00260318	0.000423051
	44	-0.000652422	0.000156068	0.000814532	0.000127996	0.0015034	0.000423051
	45	0.000340107	0.000156068	-0.000112792	0.000127996	0.000628011	0.000423051
	46	-0.00216055	0.000156068	0.00136835	0.000127996	-0.00126436	0.000423051
	47	0.00199003	0.000156068	0.000518304	0.000127996	-0.00163769	0.000423051
	48	0.00119085	0.000156068	0.00105924	0.000127996	-0.000183006	0.000423051
	49	-0.00136137	0.000156068	0.00138123	0.000127996	1.00933e-05	0.000423051
	50	-0.00227656	0.000156068	5.46416e-05	0.000127996	-1.56532e-05	0.000423051
	51	-0.0014516	0.000156068	0.00194793	0.000127996	-0.000968277	0.000423051
	52	0.000133867	0.000156068	0.000441027	0.000127996	0.000885477	0.000423051
	53	-0.000446182	0.000156068	-0.000434779	0.000127996	-0.00228135	0.000423051
	54	-0.00177385	0.000156068	-0.00015143	0.000127996	0.00120731	0.000423051
	55	0.00170645	0.000156068	-0.000138551	0.000127996	0.000344799	0.000423051
	56	-0.000278612	0.000156068	0.000518304	0.000127996	-0.00116138	0.000423051
	57	-0.00366868	0.000156068	-0.000331743	0.000127996	0.00133604	0.000423051
	58	-0.000239942	0.000156068	-0.000254466	0.000127996	-0.000234499	0.000423051
	59	0.000224097	0.000156068	-0.00161969	0.000127996	0.000628011	0.000423051
	60	-0.00212188	0.000156068	-0.000512056	0.000127996	-0.00152183	0.000423051
	61	-0.000716872	0.000156068	0.000312232	0.000127996	0.000125953	0.000423051
	62	0.000133867	0.000156068	0.000209196	0.000127996	0.0012588	0.000423051
	63	-0.00163206	0.000156068	0.00060846	0.000127996	-0.00112276	0.000423051
	64	-0.00134848	0.000156068	-0.0013621	0.000127996	-0.000813797	0.000423051
	65	-0.00156761	0.000156068	-6.12739e-05	0.000127996	-0.000491965	0.000423051
	66	0.000610797	0.000156068	0.00130395	0.000127996	-0.000504838	0.000423051
	67	-0.000600862	0.000156068	-0.0018644	0.000127996	0.00109145	0.000423051
	68	0.00148732	0.000156068	-0.00124619	0.000127996	0.000769617	0.000423051
	69	-0.000678202	0.000156068	-0.00125907	0.000127996	-0.0012	0.000423051
	70	0.000842817	0.000156068	-0.000576454	0.000127996	-0.000144386	0.000423051
	71	-0.000562192	0.000156068	-0.000267346	0.000127996	-0.000633571	0.000423051
	72	-0.00164495	0.000156068	-0.000305984	0.000127996	-0.000749431	0.000423051
	73	0.000236987	0.000156068	-0.00141362	0.000127996	-0.000633571	0.000423051
	74	-0.000665312	0.000156068	0.00100772	0.000127996	-0.00166343	0.000423051
	75	0.00137131	0.000156068	0.000505424	0.000127996	-0.000556331	0.000423051
	76	0.00135842	0.000156068	-3.55149e-05	0.000127996	-0.00132873	0.000423051
	77	0.00115218	0.000156068	0.000672858	0.000127996	-1.56532e-05	0.000423051
	78	0.000765477	0.000156068	0.000853171	0.000127996	0.000666631	0.000423051
	79	-0.000201272	0.000156068	-0.00231519	0.000127996	0.000357672	0.000423051
	80	0.000739697	0.000156068	0.000569822	0.000127996	-0.000285992	0.000423051
	81	0.000920156	0.000156068	0.000853171	0.000127996	-0.000298866	0.000423051
	82	0.00102328	0.000156068	-0.000962839	0.000127996	0.000190319	0.000423051
	83	-0.00128403	0.000156068	0.00153578	0.000127996	-0.000401852	0.000423051
	84	0.00117796	0.000156068	-0.000434779	0.000127996	-2.85265e-05	0.000423051
	85	-0.000407512	0.000156068	0.000260714	0.000127996	0.00185097	0.000423051
	86	4.96757e-06	0.000156068	0.000595581	0.000127996	8.73331e-05	0.000423051
	87	-0.00118091	0.000156068	-0.000486297	0.000127996	0.00168362	0.000423051
	88	0.000997496	0.000156068	0.0012138	0.000127996	-0.00144459	0.000423051
	89	8.23075e-05	0.000156068	-0.000344623	0.000127996	0.000576518	0.000423051
	90	0.00192558	0.000156068	0.00199945	0.000127996	0.00244315	0.000423051
	91	0.00113929	0.000156068	0.000569822	0.000127996	-0.00110988	0.000423051
	92	0.00129397	0.000156068	0.000969086	0.000127996	0.000795364	0.000423051
	93	-0.000781321	0.000156068	-3.55149e-05	0.000127996	-0.000273119	0.000423051
	94	-0.000123932	0.000156068	-0.00227655	0.000127996	-0.000388979	0.000423051
	95	-0.000291502	0.000156068	0.00087893	0.000127996	-0.000157259	0.000423051
	96	0.000791257	0.000156068	-0.00132347	0.000127996	0.000293306	0.000423051
	97	-0.000665312	0.000156068	-0.000512056	0.000127996	-9.2893e-05	0.000423051
	98	0.00150021	0.000156068	-0.000563574	0.000127996	-0.000620698	0.000423051
	99	0.000726807	0.000156068	-0.00176137	0.000127996	-0.000659318	0.000423051
	100	0.00121663	0.000156068	-0.000769646	0.000127996	0.000679504	0.000423051
	101	-0.00151605	0.000156068	-0.000782526	0.000127996	-0.000453345	0.000423051
	102	0.000340107	0.000156068	0.000698617	0.000127996	0.000293306	0.000423051
	103	0.00142287	0.000156068	-0.000177189	0.000127996	0.00097559	0.000423051
	104	0.00119085	0.000156068	0.000260714	0.000127996	0.000988463	0.000423051
	105	-0.00103912	0.000156068	-0.0014909	0.000127996	-2.77995e-06	0.000423051
	106	-0.000214162	0.000156068	0.00127819	0.000127996	-0.000324612	0.000423051
	107	0.00130686	0.000156068	-0.000769646	0.000127996	0.00133604	0.000423051
	108	0.000391667	0.000156068	0.00100772	0.000127996	-0.00123862	0.000423051
	109	0.000494787	0.000156068	-0.0013621	0.000127996	0.000357672	0.000423051
	110	-0.000613752	0.000156068	0.000299352	0.000127996	2.29666e-05	0.000423051
	111	0.00150021	0.000156068	0.000775894	0.000127996	-0.000633571	0.000423051
	112	-0.00128403	0.000156068	-0.000769646	0.000127996	-8.00197e-05	0.000423051
	113	0.00156466	0.000156068	0.000389509	0.000127996	-8.00197e-05	0.000423051
	114	0.000365887	0.000156068	-0.00218639	0.000127996	0.00188959	0.000423051
	115	0.00160333	0.000156068	0.000286473	0.000127996	4.87132e-05	0.000423051
	116	-0.000626642	0.000156068	-0.00040902	0.000127996	6.15865e-05	0.000423051
	117	0.00269897	0.000156068	-0.00109163	0.000127996	0.000512152	0.000423051
	118	-0.000265722	0.000156068	0.000131919	0.000127996	0.000396292	0.000423051
	119	0.0025314	0.000156068	0.00062134	0.000127996	0.00182523	0.000423051
	120	0.00104906	0.000156068	-0.000524936	0.000127996	-0.000195879	0.000423051
	121	-0.00136137	0.000156068	0.000389509	0.000127996	-0.00212687	0.000423051
	122	0.00209314	0.000156068	-0.000383261	0.000127996	0.00141328	0.000423051
	123	0.000804147	0.000156068	8.04006e-05	0.000127996	0.000254686	0.000423051
	124	0.000597907	0.000156068	-0.00178713	0.000127996	-0.00140597	0.000423051
	125	0.00129397	0.000156068	-0.00226367	0.000127996	-0.000839544	0.000423051
	126	0.000469007	0.000156068	0.000569822	0.000127996	0.000962717	0.000423051
	127	0.00111351	0.000156068	-0.00111739	0.000127996	0.0012588	0.000423051
	128	-0.000123932	0.000156068	-0.000821164	0.000127996	-0.000401852	0.000423051
	129	0.00322746	0.000156068	-0.000331743	0.000127996	-0.000839544	0.000423051
	130	0.0013842	0.000156068	0.000466786	0.000127996	-0.000144386	0.000423051
	131	0.000997496	0.000156068	0.000234955	0.000127996	-0.00183079	0.000423051
	132	0.000713917	0.000156068	-9.7559e-06	0.000127996	-0.000298866	0.000423051
	133	0.00209314	0.000156068	-0.000563574	0.000127996	-0.000685064	0.000423051
	134	-7.23723e-05	0.000156068	-0.00163257	0.000127996	-0.00159907	0.000423051
	135	0.000533457	0.000156068	0.00134259	0.000127996	-0.00126436	0.000423051
	136	-0.00159339	0.000156068	-0.00173561	0.000127996	-0.000234499	0.000423051
	137	0.000120977	0.000156068	0.00179337	0.000127996	0.0015034	0.000423051
	138	0.000597907	0.000156068	-0.00124619	0.000127996	0.000576518	0.000423051
	139	0.00107484	0.000156068	-0.000692369	0.000127996	-0.000324612	0.000423051
	140	0.000288547	0.000156068	0.00185777	0.000127996	-0.000363232	0.000423051
	141	-0.000394622	0.000156068	-0.000215828	0.000127996	0.00191534	0.000423051
	142	3.07475e-05	0.000156068	-0.000718128	0.000127996	4.87132e-05	0.000423051
	143	0.000520567	0.000156068	0.000582701	0.000127996	-0.00262893	0.000423051
	144	8.23075e-05	0.000156068	0.00163882	0.000127996	-0.000955403	0.000423051
	145	-0.000162602	0.000156068	-0.000318864	0.000127996	-0.000401852	0.000423051
	146	-0.000536412	0.000156068	0.00116228	0.000127996	-0.00166343	0.000423051
	147	0.000352997	0.000156068	-0.000602213	0.000127996	-0.000170133	0.000423051
	148	-0.00114224	0.000156068	0.000956207	0.000127996	0.00109145	0.000423051
	149	-0.000123932	0.000156068	0.00153578	0.000127996	-0.00159907	0.000423051
	150	0.00160333	0.000156068	-0.00172273	0.000127996	0.000718124	0.000423051
	151	0.000765477	0.000156068	-0.000821164	0.000127996	-0.00011864	0.000423051
	152	0.000352997	0.000156068	-0.000357502	0.000127996	0.00134892	0.000423051
	153	-0.000755541	0.000156068	0.000312232	0.000127996	-0.000594951	0.000423051
	154	0.000417447	0.000156068	0.000234955	0.000127996	-0.00194665	0.000423051
	155	-0.000562192	0.000156068	0.000312232	0.000127996	-0.00238434	0.000423051
	156	0.00236383	0.000156068	9.32801e-05	0.000127996	0.00208269	0.000423051
	157	0.000559237	0.000156068	3.1236e-06	0.000127996	0.00011308	0.000423051
	158	-0.000407512	0.000156068	0.000453906	0.000127996	-0.000569205	0.000423051
	159	0.0017709	0.000156068	-0.00015143	0.000127996	0.00089835	0.000423051
	160	0.00150021	0.000156068	0.000917568	0.000127996	0.000422039	0.000423051
	161	6.94175e-05	0.000156068	9.32801e-05	0.000127996	-0.00135448	0.000423051
	162	0.00155177	0.000156068	-0.000615092	0.000127996	-0.000337486	0.000423051
	163	0.00235094	0.000156068	-0.00173561	0.000127996	-0.000208753	0.000423051
	164	0.00273764	0.000156068	-0.00111739	0.000127996	-0.000324612	0.000423051
	165	-0.000433292	0.000156068	0.00161306	0.000127996	-0.00103264	0.000423051
	166	0.000726807	0.000156068	0.000788773	0.000127996	0.000370545	0.000423051
	167	0.000494787	0.000156068	-0.000280225	0.000127996	-0.0010069	0.000423051
	168	-0.000175492	0.000156068	0.000518304	0.000127996	0.000486405	0.000423051
	169	0.000739697	0.000156068	0.00105924	0.000127996	0.00169649	0.000423051
	170	0.00128108	0.000156068	-0.00185152	0.000127996	0.000692378	0.000423051
	171	0.00168067	0.000156068	0.00010616	0.000127996	0.000576518	0.000423051
	172	0.000391667	0.000156068	-0.00100148	0.000127996	0.000331926	0.000423051
	173	-0.00103912	0.000156068	-0.000653731	0.000127996	0.00197971	0.000423051
	174	-0.000459072	0.000156068	0.000234955	0.000127996	-0.000273119	0.000423051
	175	-0.000652422	0.000156068	0.000415268	0.000127996	0.000409165	0.000423051
	176	0.000636577	0.000156068	0.000222075	0.000127996	0.00191534	0.000423051
	177	0.000352997	0.000156068	-0.00216063	0.000127996	0.00154201	0.000423051
	178	-0.000330172	0.000156068	-0.00106588	0.000127996	-0.00147034	0.000423051
	179	0.00110062	0.000156068	-0.00118179	0.000127996	-0.00197239	0.000423051
	180	0.00129397	0.000156068	0.000299352	0.000127996	-0.000800924	0.000423051
	181	0.000765477	0.000156068	-0.000318864	0.000127996	-0.000221626	0.000423051
	182	0.000662357	0.000156068	-0.000383261	0.000127996	-0.000517712	0.000423051
	183	0.0012553	0.000156068	-0.000975719	0.000127996	-0.000144386	0.000423051
	184	0.000443227	0.000156068	-0.00115603	0.000127996	0.00155489	0.000423051
	185	0.000159647	0.000156068	-0.00158106	0.000127996	-2.77995e-06	0.000423051
	186	0.000636577	0.000156068	0.000119039	0.000127996	-0.00011864	0.000423051
	187	9.51975e-05	0.000156068	0.00087893	0.000127996	0.000756744	0.000423051
	188	-0.000549302	0.000156068	-0.000615092	0.000127996	0.000434912	0.000423051
	189	0.000701027	0.000156068	-0.000743887	0.000127996	-0.000788051	0.000423051
	190	0.000352997	0.000156068	-0.00015143	0.000127996	-8.00197e-05	0.000423051
	191	0.000275657	0.000156068	-0.00286901	0.000127996	0.000306179	0.000423051
	192	0.000688137	0.000156068	-0.000112792	0.000127996	0.00181235	0.000423051
	193	0.000120977	0.000156068	0.000492545	0.000127996	0.000782491	0.000423051
	194	-7.92242e-06	0.000156068	-0.00114315	0.000127996	-0.000170133	0.000423051
	195	0.00144865	0.000156068	-0.00067949	0.000127996	0.00110432	0.000423051
	196	-0.000678202	0.000156068	0.000505424	0.000127996	-0.000131513	0.000423051
	197	0.000288547	0.000156068	-0.000846923	0.000127996	-0.000453345	0.000423051
	198	-0.000149712	0.000156068	-0.00128483	0.000127996	-0.00167631	0.000423051
	199	-0.000858661	0.000156068	-0.00207048	0.000127996	0.0013103	0.000423051
	200	0.000533457	0.000156068	-0.00201896	0.000127996	0.000769617	0.000423051
	201	0.00318879	0.000156068	0.00103348	0.000127996	0.0035245	0.000423051
	202	0.0021447	0.000156068	-0.000962839	0.000127996	0.00571296	0.000423051
	203	0.00255718	0.000156068	-0.001053	0.000127996	0.00388495	0.000423051
	204	0.00134553	0.000156068	-2.26354e-05	0.000127996	0.00455436	0.000423051
	205	0.00170645	0.000156068	-0.00176137	0.000127996	0.00770832	0.0014776
	206	0.00166778	0.000156068	-2.26354e-05	0.000127996	0.00912438	0.00251627
	207	0.0045938	0.000156068	-0.00101436	0.000127996	0.0092145	0.00353931
	208	0.00715891	0.000156068	-0.000705249	0.00236892	0.00939472	0.00454694
	209	0.00576679	0.000156068	0.0015873	0.00448844	0.0104375	0.0055394
	210	0.00905374	0.00547	0.00198657	0.00649313	0.012214	0.00651692
	211	0.0113997	0.0092119	0.00411168	0.00838922	0.0121367	0.00747973
	212	0.0116575	0.0118468	0.00585042	0.0101826	0.0124714	0.00842803
	213	0.0121731	0.0137022	0.00936652	0.0118788	0.0128061	0.00936206
	214	0.01488	0.0150088	0.0109765	0.0134831	0.0153808	0.010282
	215	0.0149445	0.0159288	0.0116591	0.0150005	0.016887	0.0111881
	216	0.0169295	0.0165766	0.0155229	0.0164357	0.0153808	0.0120806
	217	0.0169166	0.0170328	0.0163215	0.0177931	0.0191655	0.0129597
	218	0.0158725	0.017354	0.0211513	0.019077	0.0180971	0.0138255
	219	0.0150862	0.0175802	0.0199535	0.0202914	0.0177366	0.0146782
	220	0.0169553	0.0177395	0.021074	0.0214399	0.0203885	0.0155181
	221	0.0149445	0.0178517	0.0222203	0.0225263	0.0204529	0.0163454
	222	0.0181154	0.0179306	0.0234953	0.0235538	0.0224482	0.0171603
	223	0.0157307	0.0179863	0.0231733	0.0245256	0.0200538	0.0179628
	224	0.0166459	0.0180254	0.0273849	0.0254447	0.0233107	0.0187533
	225	0.0183861	0.018053	0.0249636	0.0263141	0.0225512	0.0195319
	226	0.0173678	0.0180724	0.0262258	0.0271364	0.0247011	0.0202987
	227	0.0177803	0.0180861	0.0283767	0.0279141	0.0238257	0.021054
	228	0.0193528	0.0180957	0.0285055	0.0286497	0.0246496	0.0217979
	229	0.0179736	0.0181025	0.0304631	0.0293454	0.0270826	0.0225307
	230	0.0197782	0.0181073	0.0308882	0.0300035	0.0267093	0.0232524
	231	0.016633	0.0181106	0.032086	0.0306259	0.0283828	0.0239632
	232	0.0185279	0.018113	0.0316738	0.0312146	0.0270054	0.0246634
	233	0.0166588	0.0181147	0.0339277	0.0317713	0.0285759	0.0253529
	234	0.0173807	0.0181158	0.0336573	0.032298	0.0281254	0.0260322
	235	0.0178447	0.0181167	0.0332451	0.0327961	0.0287948	0.0267011
	236	0.0178189	0.0181172	0.0320731	0.0332672	0.0297989	0.02736
	237	0.0172131	0.0181177	0.0343012	0.0337128	0.0313308	0.028009
	238	0.0174193	0.0181179	0.0326398	0.0341342	0.0316011	0.0286483
	239	0.018631	0.0181182	0.0357437	0.0345328	0.0333519	0.0292779
	240	0.0161046	0.0181183	0.0337345	0.0349098	0.031923	0.029898
	241	0.0168522	0.0181184	0.0354218	0.0352664	0.0339441	0.0305088
	242	0.017226	0.0181185	0.0358983	0.0356037	0.0358751	0.0311103
	243	0.0161046	0.0181185	0.036568	0.0359227	0.0339827	0.0317029
	244	0.017574	0.0181186	0.0378431	0.0362244	0.0341629	0.0322865
	245	0.0193142	0.0181186	0.0364908	0.0365098	0.0358751	0.0328613
	246	0.0175998	0.0181186	0.0364521	0.0367797	0.0357206	0.0334275
	247	0.0176642	0.0181186	0.0412819	0.037035	0.0360553	0.0339851
	248	0.0180767	0.0181186	0.0367612	0.0372765	0.0340857	0.0345343
	249	0.0177158	0.0181186	0.0387447	0.0375048	0.0382309	0.0350753
	250	0.0191982	0.0181186	0.0399553	0.0377208	0.0365187	0.0356081
	251	0.0176514	0.0181186	0.0375726	0.0379252	0.0386042	0.036133
	252	0.0177674	0.0181186	0.038281	0.0381184	0.0394152	0.0366499
	253	0.0195075	0.0181186	0.0368514	0.0383012	0.0385527	0.037159
	254	0.0183861	0.0181186	0.0378689	0.038474	0.0412819	0.0376604
	255	0.0189146	0.0181186	0.0405349	0.0386375	0.0392608	0.0381544
	256	0.019095	0.0181186	0.0398008	0.0387922	0.0425949	0.0386408
	257	0.0164784	0.0181186	0.0393242	0.0389384	0.0396083	0.03912
	258	0.0175353	0.0181186	0.0399553	0.0390768	0.0399559	0.0395919
	259	0.0171229	0.0181186	0.036787	0.0392076	0.0419899	0.0400567
	260	0.0183087	0.0181186	0.0417842	0.0393314	0.0411789	0.0405146
	261	0.0193528	0.0181186	0.0402	0.0394484	0.0420156	0.0409655
	262	0.0186826	0.0181186	0.0401099	0.0395591	0.041874	0.0414097
	263	0.0180381	0.0181186	0.0392212	0.0396639	0.0426851	0.0418471
	264	0.0147769	0.0181186	0.0389894	0.0397629	0.0427623	0.042278
	265	0.0156921	0.0181186	0.0387833	0.0398566	0.0427237	0.0427024
	266	0.0175998	0.0181186	0.0409471	0.0399452	0.0429296	0.0431204
	267	0.0183603	0.0181186	0.0397235	0.040029	0.043908	0.0435321
	268	0.0178834	0.0181186	0.04181	0.0401082	0.0450409	0.0439376
	269	0.0182701	0.0181186	0.0422092	0.0401832	0.0429425	0.044337
	270	0.0184376	0.0181186	0.0400584	0.0402541	0.0442813	0.0447304
	271	0.0167104	0.0181186	0.0409599	0.0403212	0.0461222	0.0451179
	272	0.017806	0.0181186	0.0394659	0.0403846	0.0467916	0.0454995
	273	0.0190435	0.0181186	0.0435358	0.0404446	0.0450924	0.0458754
	274	0.0176127	0.0181186	0.0416039	0.0405013	0.0469976	0.0462456
	275	0.0179478	0.0181186	0.0407796	0.040555	0.0458133	0.0466103
	276	0.0179865	0.0181186	0.0396205	0.0406058	0.0442556	0.0469694
	277	0.0195462	0.0181186	0.0406766	0.0406538	0.0470877	0.0473232
	278	0.0172904	0.0181186	0.0420032	0.0406992	0.0475125	0.0476716
	279	0.0156663	0.0181186	0.0404834	0.0407421	0.0479502	0.0480148
	280	0.0182185	0.0181186	0.0398265	0.0407828	0.0484909	0.0483528
	281	0.0175998	0.0181186	0.0427244	0.0408212	0.0473066	0.0486857
	282	0.0161819	0.0181186	0.039569	0.0408575	0.0480017	0.0490136
	283	0.0200231	0.0181186	0.0406637	0.0408919	0.0494564	0.0493366
	284	0.016053	0.0181186	0.0406122	0.0409244	0.0502288	0.0496547
	285	0.0191466	0.0181186	0.0420676	0.0409552	0.0485167	0.0499681
	286	0.0164655	0.0181186	0.0414494	0.0409842	0.0491732	0.0502767
	287	0.0204356	0.0181186	0.0416683	0.0410117	0.0492118	0.0505806
	288	0.0163752	0.0181186	0.0430335	0.0410378	0.0511428	0.05088
	289	0.0177287	0.0181186	0.0405736	0.0410624	0.0491346	0.0511749
	290	0.0168135	0.0181186	0.0421449	0.0410856	0.0508853	0.0514653
	291	0.0178189	0.0181186	0.0428532	0.0411077	0.0499713	0.0517514
	292	0.0158468	0.0181186	0.0403804	0.0411285	0.0509755	0.0520332
	293	0.019804	0.0181186	0.0419645	0.0411482	0.050718	0.0523107
	294	0.0165041	0.0181186	0.0400326	0.0411668	0.0498297	0.052584
	295	0.019211	0.0181186	0.0411531	0.0411844	0.0527005	0.0528532
	296	0.0204614	0.0181186	0.0421706	0.0412011	0.0516062	0.0531184
	297	0.0173807	0.0181186	0.0399553	0.0412168	0.0520954	0.0533796
	298	0.0207836	0.0181186	0.0438965	0.0412318	0.0514775	0.0536368
	299	0.0170197	0.0181186	0.0431366	0.0412458	0.0524688	0.0538902
	300	0.0201262	0.0181186	0.039569	0.0412592	0.0520439	0.0541398
	301	0.0191724	0.0181186	0.0415138	0.0412718	0.0538333	0.0543856
	302	0.0184376	0.0181186	0.0428661	0.0412837	0.0526747	0.0546277
	303	0.0195849	0.0181186	0.0417069	0.041295	0.0534986	0.0548661
	304	0.0156792	0.0181186	0.0422479	0.0413057	0.0525074	0.055101
	305	0.0186826	0.0181186	0.0429949	0.0413158	0.0543869	0.0553323
	306	0.0186181	0.0181186	0.0431495	0.0413253	0.0532412	0.0555601
	307	0.018399	0.0181186	0.0416168	0.0413343	0.0537947	0.0557846
	308	0.0168006	0.0181186	0.0426214	0.0413429	0.0535244	0.0560056
	309	0.0206418	0.0181186	0.0406637	0.041351	0.0546186	0.0562233
	310	0.018283	0.0181186	0.039672	0.0413586	0.0547602	0.0564377
	311	0.0161948	0.0181186	0.0410243	0.0413658	0.054683	0.0566489
	312	0.0208867	0.0181186	0.0399167	0.0413727	0.0568071	0.056857
	313	0.0165686	0.0181186	0.0414236	0.0413791	0.0556098	0.0570618
	314	0.0164139	0.0181186	0.0406251	0.0413852	0.0567942	0.0572636
	315	0.0184892	0.0181186	0.0392985	0.041391	0.0555326	0.0574624
	316	0.0210414	0.0181186	0.0412046	0.0413965	0.057013	0.0576582
	317	0.018631	0.0181186	0.0414365	0.0414017	0.056099	0.057851
	318	0.017342	0.0181186	0.0415653	0.0414066	0.0585707	0.0580409
	319	0.017226	0.0181186	0.0423896	0.0414112	0.055288	0.058228
	320	0.016994	0.0181186	0.0397493	0.0414156	0.0583776	0.0584122
	321	0.0181798	0.0181186	0.0426472	0.0414197	0.0578498	0.0585937
	322	0.020268	0.0181186	0.0412175	0.0414236	0.0569744	0.0587725
	323	0.0182443	0.0181186	0.0411145	0.0414273	0.0579914	0.0589485
	324	0.0156276	0.0181186	0.0414365	0.0414308	0.0577468	0.0591219
	325	0.0164655	0.0181186	0.0404705	0.0414341	0.0562278	0.0592927
	326	0.0190306	0.0181186	0.0422221	0.0414373	0.058236	0.0594609
	327	0.0196622	0.0181186	0.0411531	0.0414402	0.05803	0.0596266
	328	0.0201778	0.0181186	0.0414365	0.041443	0.0579785	0.0597898
	329	0.0190435	0.0181186	0.0431752	0.0414457	0.0577339	0.0599505
	330	0.0192497	0.0181186	0.0418486	0.0414482	0.059858	0.0601088
	331	0.0189275	0.0181186	0.0428275	0.0414506	0.0597035	0.0602648
	332	0.018283	0.0181186	0.04266	0.0414528	0.0583776	0.0604184
	333	0.0209512	0.0181186	0.0437677	0.0414549	0.0591629	0.0605696
	334	0.0189275	0.0181186	0.0414494	0.041457	0.0593946	0.0607186
	335	0.0179865	0.0181186	0.0423123	0.0414589	0.0587767	0.0608654
	336	0.0206289	0.0181186	0.0420933	0.0414606	0.0616345	0.0610099
	337	0.0180123	0.0181186	0.0416941	0.0414623	0.0564723	0.0611523
	338	0.0202165	0.0181186	0.0431237	0.041464	0.0593946	0.0612925
	339	0.0209512	0.0181186	0.0407667	0.0414655	0.0586608	0.0614306
	340	0.0170842	0.0181186	0.0415395	0.0414669	0.0620465	0.0615666
	341	0.0179994	0.0181186	0.0426472	0.0414683	0.0575537	0.0617006
	342	0.0141711	0.0181186	0.0418229	0.0414696	0.0604244	0.0618326
	343	0.0176127	0.0181186	0.0407925	0.0414708	0.0602185	0.0619626
	344	0.0170842	0.0181186	0.0442313	0.0414719	0.0601284	0.0620906
	345	0.018979	0.0181186	0.0419774	0.041473	0.0612483	0.0622167
	346	0.0194946	0.0181186	0.0404448	0.041474	0.061184	0.0623409
	347	0.0174709	0.0181186	0.042132	0.041475	0.0612612	0.0624632
	348	0.0173162	0.0181186	0.0423896	0.0414759	0.0602442	0.0625837
	349	0.0172647	0.0181186	0.0419903	0.0414768	0.0611067	0.0627023
	350	0.019456	0.0181186	0.0417842	0.0414776	0.0623554	0.0628192
	351	0.0175225	0.0181186	0.0415266	0.0414784	0.0613385	0.0629343
	352	0.0190177	0.0181186	0.0407539	0.0414791	0.0601026	0.0630477
	353	0.0202938	0.0181186	0.0397621	0.0414798	0.0592144	0.0631594
	354	0.0204356	0.0181186	0.0412304	0.0414805	0.0610295	0.0632694
	355	0.0163624	0.0181186	0.0403031	0.0414811	0.0603987	0.0633778
	356	0.0181412	0.0181186	0.0426987	0.0414817	0.0636943	0.0634845
	357	0.0195075	0.0181186	0.0413077	0.0414823	0.0613256	0.0635896
	358	0.0185794	0.0181186	0.0415138	0.0414828	0.0622396	0.0636931
	359	0.0162979	0.0181186	0.0415138	0.0414833	0.0631021	0.0637951
	360	0.0196751	0.0181186	0.0432782	0.0414838	0.0643251	0.0638955
	361	0.0210414	0.0181186	0.0420805	0.0414842	0.0638745	0.0639944
	362	0.0178705	0.0181186	0.0425312	0.0414846	0.0635655	0.0640918
	363	0.0172131	0.0181186	0.0405349	0.041485	0.0636685	0.0641878
	364	0.0177931	0.0181186	0.0424797	0.0414854	0.0608364	0.0642823
	365	0.0171358	0.0181186	0.041591	0.0414858	0.0633596	0.0643754
	366	0.0195333	0.0181186	0.0411918	0.0414861	0.0639903	0.0644671
	367	0.0167104	0.0181186	0.0446564	0.0414864	0.0640676	0.0645574
	368	0.0191208	0.0181186	0.0438965	0.0414867	0.0634625	0.0646464
	369	0.0195977	0.0181186	0.0419001	0.041487	0.0621237	0.064734
	370	0.0174193	0.0181186	0.0420805	0.0414873	0.0635269	0.0648203
	371	0.018979	0.0181186	0.0412819	0.0414875	0.0646469	0.0649053
	372	0.0185537	0.0181186	0.0417713	0.0414878	0.0636685	0.064989
	373	0.0181154	0.0181186	0.041385	0.041488	0.0646984	0.0650715
	374	0.0184505	0.0181186	0.0417456	0.0414882	0.062703	0.0651527
	375	0.0211961	0.0181186	0.0428017	0.0414884	0.0652648	0.0652327
	376	0.0196364	0.0181186	0.0416683	0.0414886	0.0634368	0.0653114
	377	0.0178318	0.0181186	0.0419388	0.0414888	0.0626129	0.065389
	378	0.0180767	0.0181186	0.0425312	0.041489	0.0652391	0.0654655
	379	0.0167491	0.0181186	0.0417327	0.0414891	0.0641577	0.0655408
	380	0.0190048	0.0181186	0.0408311	0.0414893	0.064634	0.0656149
	381	0.0177674	0.0181186	0.0426214	0.0414894	0.0649301	0.0656879
	382	0.01769	0.0181186	0.0430851	0.0414896	0.0666551	0.0657599
	383	0.0185537	0.0181186	0.043407	0.0414897	0.0659471	0.0658307
	384	0.018747	0.0181186	0.0409728	0.0414898	0.0650846	0.0659005
	385	0.0196235	0.0181186	0.041591	0.0414899	0.065548	0.0659692
	386	0.0173291	0.0181186	0.0429305	0.0414901	0.0650846	0.0660369
	387	0.020268	0.0181186	0.040097	0.0414902	0.064943	0.0661036
	388	0.0173549	0.0181186	0.0414365	0.0414903	0.0668225	0.0661693
	389	0.0189919	0.0181186	0.0409728	0.0414904	0.0644152	0.066234
	390	0.018631	0.0181186	0.0436646	0.0414904	0.0635655	0.0662977
	391	0.0184376	0.0181186	0.0428146	0.0414905	0.0678395	0.0663604
	392	0.0176642	0.0181186	0.0399425	0.0414906	0.0664491	0.0664222
	393	0.0178834	0.0181186	0.0410372	0.0414907	0.0645696	0.0664831
	394	0.0182314	0.0181186	0.0433169	0.0414908	0.0629347	0.0665431
	395	0.0192239	0.0181186	0.040522	0.0414908	0.0647627	0.0666021
	396	0.0189275	0.0181186	0.0416683	0.0414909	0.0668482	0.0666603
	397	0.0166846	0.0181186	0.0435101	0.0414909	0.065548	0.0667176
	398	0.0198555	0.0181186	0.0409213	0.041491	0.0642349	0.066774
	399	0.0179478	0.0181186	0.0413721	0.0414911	0.0655351	0.0668296
	400	0.0173678	0.0181186	0.0413077	0.0414911	0.06372	0.0668843
	401	0.0171358	0.0181186	0.0409599	0.0414912	0.0665006	0.0669383
	402	0.0185923	0.0181186	0.0411145	0.0414912	0.0663848	0.0669914
	403	0.0186697	0.0181186	0.040844	0.0414912	0.0648529	0.0670437
	404	0.0171229	0.0181186	0.0395046	0.0414913	0.0657154	0.0670952
	405	0.018283	0.0181186	0.0426343	0.0414913	0.0669641	0.0671459
	406	0.0174838	0.0181186	0.0403546	0.0414914	0.0665779	0.0671959
	407	0.0185537	0.0181186	0.040741	0.0414914	0.0674146	0.0672451
	408	0.017574	0.0181186	0.0413721	0.0414914	0.0663848	0.0672936
	409	0.0193528	0.0181186	0.0404319	0.0414915	0.0657025	0.0673414
	410	0.0172518	0.0181186	0.0392598	0.0414915	0.0668225	0.0673884
	411	0.0195075	0.0181186	0.0413077	0.0414915	0.0672859	0.0674348
	412	0.0193271	0.0181186	0.0419388	0.0414915	0.0659342	0.0674804
	413	0.0178705	0.0181186	0.0415653	0.0414916	0.0671057	0.0675253
	414	0.0186181	0.0181186	0.0402516	0.0414916	0.0680068	0.0675696
	415	0.0178447	0.0181186	0.0404834	0.0414916	0.0653163	0.0676132
	416	0.0158339	0.0181186	0.0433555	0.0414916	0.0676335	0.0676561
	417	0.0190564	0.0181186	0.041913	0.0414916	0.0657797	0.0676984
	418	0.0185665	0.0181186	0.0415524	0.0414917	0.0682643	0.0677401
	419	0.0174709	0.0181186	0.0409986	0.0414917	0.0650073	0.0677811
	420	0.0202938	0.0181186	0.0406637	0.0414917	0.0667324	0.0678216
	421	0.0175998	0.0181186	0.0425699	0.0414917	0.0650073	0.0678614
	422	0.0203067	0.0181186	0.0402	0.0414917	0.066977	0.0679006
	423	0.0185408	0.0181186	0.0417842	0.0414917	0.067685	0.0679392
	424	0.0202809	0.0181186	0.0413721	0.0414918	0.068187	0.0679772
	425	0.0182572	0.0181186	0.0415138	0.0414918	0.0671443	0.0680147
	426	0.0186954	0.0181186	0.0409213	0.0414918	0.0688951	0.0680516
	427	0.0160659	0.0181186	0.0400455	0.0414918	0.0672087	0.0680879
	428	0.0192884	0.0181186	0.0414622	0.0414918	0.0676592	0.0681237
	429	0.0171229	0.0181186	0.0413334	0.0414918	0.0696675	0.068159
	430	0.0176771	0.0181186	0.0405607	0.0414918	0.0680326	0.0681937
	431	0.0188115	0.0181186	0.0402387	0.0414918	0.0653807	0.0682279
	432	0.0204227	0.0181186	0.0412562	0.0414918	0.0701824	0.0682616
	433	0.0197524	0.0181186	0.0437162	0.0414919	0.0686634	0.0682948
	434	0.0190693	0.0181186	0.0421449	0.0414919	0.0689079	0.0683275
	435	0.0186181	0.0181186	0.0411918	0.0414919	0.0684831	0.0683597
	436	0.0177931	0.0181186	0.0419645	0.0414919	0.0676979	0.0683914
	437	0.0192755	0.0181186	0.0415524	0.0414919	0.0704656	0.0684226
	438	0.0180767	0.0181186	0.0406251	0.0414919	0.0663719	0.0684534
	439	0.0186826	0.0181186	0.0400197	0.0414919	0.0683544	0.0684837
	440	0.0188759	0.0181186	0.0396333	0.0414919	0.0689852	0.0685135
	441	0.0189404	0.0181186	0.0442442	0.0414919	0.0670284	0.0685429
	442	0.0200231	0.0181186	0.0400197	0.0414919	0.0683029	0.0685718
	443	0.0180252	0.0181186	0.0428146	0.0414919	0.0679167	0.0686004
	444	0.0187728	0.0181186	0.0408183	0.0414919	0.0691525	0.0686284
	445	0.0198555	0.0181186	0.0416812	0.0414919	0.0690109	0.0686561
	446	0.0187857	0.0181186	0.0391568	0.0414919	0.0676464	0.0686833
	447	0.0178318	0.0181186	0.0432139	0.0414919	0.0692298	0.0687102
	448	0.0189146	0.0181186	0.0422736	0.0414919	0.0687663	0.0687366
	449	0.0171486	0.0181186	0.041385	0.0414919	0.0681613	0.0687626
	450	0.0177545	0.0181186	0.0420418	0.0414919	0.0707488	0.0687883
	451	0.0176385	0.0181186	0.0390538	0.0414919	0.0680326	0.0688135
	452	0.0166717	0.0181186	0.0404963	0.0414919	0.0684445	0.0688384
	453	0.0175998	0.0181186	0.0436646	0.0414919	0.0677493	0.0688629
	454	0.0194302	0.0181186	0.0402902	0.0414919	0.0671057	0.068887
	455	0.0180638	0.0181186	0.0411145	0.0414919	0.0704012	0.0689108
	456	0.0155632	0.0181186	0.0416297	0.041492	0.0678395	0.0689342
	457	0.0170842	0.0181186	0.0427116	0.041492	0.0705429	0.0689573
	458	0.0184376	0.0181186	0.0412819	0.041492	0.0697576	0.06898
	459	0.0184763	0.0181186	0.0408827	0.041492	0.0695259	0.0690023
	460	0.0174451	0.0181186	0.0421449	0.041492	0.0690753	0.0690244
	461	0.0177029	0.0181186	0.0426343	0.041492	0.0705815	0.0690461
	462	0.0180767	0.0181186	0.0402	0.041492	0.0708003	0.0690674
	463	0.0179607	0.0181186	0.0425312	0.041492	0.069513	0.0690885
	464	0.0189919	0.0181186	0.041591	0.041492	0.0714697	0.0691092
	465	0.0183216	0.0181186	0.040097	0.041492	0.0687792	0.0691296
	466	0.0181412	0.0181186	0.0396076	0.041492	0.070633	0.0691498
	467	0.0199844	0.0181186	0.0416297	0.041492	0.0690753	0.0691696
	468	0.0179865	0.0181186	0.0415524	0.041492	0.0701953	0.0691891
	469	0.0186181	0.0181186	0.0392985	0.041492	0.0711865	0.0692083
	470	0.0189017	0.0181186	0.0398523	0.041492	0.0693971	0.0692272
	471	0.0185665	0.0181186	0.041488	0.041492	0.0693585	0.0692459
	472	0.0177287	0.0181186	0.0390151	0.041492	0.0709934	0.0692642
	473	0.0185923	0.0181186	0.0425184	0.041492	0.0703755	0.0692823
	474	0.0179736	0.0181186	0.0413206	0.041492	0.0702983	0.0693001
	475	0.0162077	0.0181186	0.0404448	0.041492	0.0682385	0.0693177
	476	0.018863	0.0181186	0.0413334	0.041492	0.070427	0.069335
	477	0.0177029	0.0181186	0.0418486	0.041492	0.0689337	0.069352
	478	0.0171744	0.0181186	0.041269	0.041492	0.0704527	0.0693688
	479	0.0181025	0.0181186	0.0402129	0.041492	0.0705815	0.0693853
	480	0.0173162	0.0181186	0.0438578	0.041492	0.0706845	0.0694015
	481	0.0176385	0.0181186	0.0420289	0.041492	0.069513	0.0694176
	482	0.0182701	0.0181186	0.0433942	0.041492	0.0684831	0.0694333
	483	0.018747	0.0181186	0.041591	0.041492	0.0694229	0.0694489
	484	0.0182701	0.0181186	0.0427631	0.041492	0.071135	0.0694642
	485	0.0180638	0.0181186	0.0422221	0.041492	0.0700923	0.0694793
	486	0.0165041	0.0181186	0.0402516	0.041492	0.0693843	0.0694941
	487	0.0186568	0.0181186	0.0402387	0.041492	0.0678137	0.0695087
	488	0.0188115	0.0181186	0.0431237	0.041492	0.0696932	0.0695232
	489	0.0182701	0.0181186	0.0415138	0.041492	0.0693328	0.0695373
	490	0.0183861	0.0181186	0.0395561	0.041492	0.0691139	0.0695513
	491	0.0169553	0.0181186	0.0407281	0.041492	0.0721906	0.0695651
	492	0.0165428	0.0181186	0.0408955	0.041492	0.0726283	0.0695786
	493	0.018631	0.0181186	0.0418615	0.041492	0.0688178	0.069592
	494	0.0174709	0.0181186	0.0409213	0.041492	0.0720748	0.0696051
	495	0.0166202	0.0181186	0.0416554	0.041492	0.0720362	0.0696181
	496	0.0175869	0.0181186	0.042879	0.041492	0.0703626	0.0696309
	497	0.0189404	0.0181186	0.0406122	0.041492	0.0713024	0.0696434
	498	0.0192626	0.0181186	0.0419903	0.041492	0.0723194	0.0696558
	499	0.0186954	0.0181186	0.0415782	0.041492	0.0719589	0.069668
	500	0.0174709	0.0181186	0.0408054	0.041492	0.072255	0.06968
	501	0.0176642	0.0181186	0.0410372	0.041492	0.0738513	0.0696918
	502	0.0201391	0.0181186	0.0412433	0.041492	0.0701438	0.0697035
	503	0.0199973	0.0181186	0.0426987	0.041492	0.070427	0.069715
	504	0.0173162	0.0181186	0.0422092	0.041492	0.0721391	0.0697263
	505	0.0183345	0.0181186	0.0434972	0.041492	0.0722807	0.0697374
	506	0.0180381	0.0181186	0.0415009	0.041492	0.0712251	0.0697484
	507	0.0162592	0.0181186	0.0407539	0.041492	0.0743533	0.0697592
	508	0.0180252	0.0181186	0.0408698	0.0407586	0.0693456	0.0697698
	509	0.0200876	0.0181186	0.0367131	0.0400382	0.0695774	0.0697803
	510	0.0177674	0.0181186	0.0376791	0.0393306	0.0701052	0.0696855
	511	0.0141066	0.0181186	0.0366358	0.0386355	0.0709291	0.0695909
	512	0.0111935	0.0161296	0.0360048	0.0379527	0.0694357	0.0694964
	513	0.0122633	0.0143608	0.0363267	0.0372821	0.0685217	0.0694021
	514	0.00838346	0.0127878	0.0333645	0.0366233	0.0683544	0.0693079
	515	0.00967246	0.0113891	0.0350388	0.0359763	0.0700279	0.0692138
	516	0.00882172	0.0101452	0.0366101	0.0353407	0.0698348	0.0691198
	517	0.00706868	0.00903905	0.0346395	0.0347163	0.0688822	0.069026
	518	0.0075585	0.00805541	0.0312007	0.0341031	0.0693199	0.0689323
	519	0.00451646	0.00718068	0.0323341	0.0335007	0.0686376	0.0688387
	520	0.00745538	0.00640282	0.0290885	0.032909	0.0680068	0.0687452
	521	0.00597303	0.00571109	0.0281225	0.0323277	0.0679424	0.0686519
	522	0.00370439	0.00509596	0.0320379	0.0317568	0.0713153	0.0685587
	523	0.00583124	0.00454895	0.0306082	0.031196	0.0670928	0.0684657
	524	0.00345948	0.00406251	0.0289983	0.0306452	0.067479	0.0683727
	525	0.00287943	0.00362993	0.0292044	0.0301041	0.067891	0.0682799
	526	0.00361416	0.00324526	0.0272081	0.0295726	0.0689981	0.0681872
	527	0.00376884	0.00290318	0.02914	0.0290505	0.07053	0.0680946
	528	0.00260874	0.00259898	0.0274012	0.0285377	0.0696031	0.0680022
	529	0.00342081	0.00232847	0.0255337	0.028034	0.0698992	0.0679099
	530	0.00209314	0.00208791	0.0273497	0.0275392	0.0693714	0.0678177
	531	0.00231227	0.00187399	0.0251345	0.0270532	0.0678523	0.0677257
	532	0.00419421	0.00168376	0.0231768	0.0265758	0.070324	0.0676337
	533	0.00480004	0.00151459	0.0254564	0.0261069	0.0693585	0.0675419
	534	0.00455513	0.00136416	0.0205622	0.0256463	0.0694486	0.0674502
	535	0.00107484	0.00123038	0.0225199	0.0251938	0.0683286	0.0673587
	536	0.000920156	0.00111142	0.0240912	0.0247494	0.0676077	0.0672673
	537	0.00171934	0.00100563	0.0232154	0.0243129	0.0684059	0.067176
	538	0.00241539	0.000911553	0.0238207	0.0238841	0.0673245	0.0670848
	539	0.00180957	0.000827895	0.0226101	0.0234628	0.0662174	0.0669937
	540	0.00206737	0.000753501	0.0233184	0.0230491	0.0658184	0.0669028
	541	0.0035626	0.000687345	0.0201887	0.0226427	0.066977	0.066812
	542	0.0017709	0.000628515	0.0233571	0.0222435	0.0678652	0.0667213
	543	0.00180957	0.000576199	0.0206781	0.0218514	0.0666036	0.0666307
	544	0.00165489	0.000529676	0.0201114	0.0214662	0.0675949	0.0665403
	545	0.00431022	0.000488305	0.0211547	0.0210879	0.0662303	0.06645
	546	0.00117796	0.000451516	0.022404	0.0207163	0.0670027	0.0663598
	547	0.00103617	0.0004188	0.0178447	0.0203512	0.0674146	0.0662697
	548	0.0012553	0.000389706	0.0190682	0.0199927	0.0676206	0.0661798
	549	0.00340792	0.000363835	0.0201758	0.0196405	0.0662174	0.06609
	550	0.00228649	0.000340828	0.018347	0.0192945	0.0682514	0.0660003
	551	0.000494787	0.000320369	0.0186947	0.0189547	0.0683286	0.0659107
	552	0.00220915	0.000302175	0.0175871	0.0186209	0.0667452	0.0658213
	553	0.0018998	0.000285996	0.0183598	0.018293	0.0665135	0.0657319
	554	0.00113929	0.000271609	0.0186561	0.0179709	0.0670027	0.0656427
	555	0.00244117	0.000258815	0.0147149	0.0176545	0.0674404	0.0655536
	556	0.000585017	0.000247437	0.0162605	0.0173438	0.0672988	0.0654647
	557	-0.00111646	0.000237319	0.0171749	0.0170385	0.0663977	0.0653758
	558	0.00140998	0.000228322	0.0180765	0.0167387	0.0644795	0.0652871
	559	0.000804147	0.000220321	0.015346	0.0164442	0.0647241	0.0651985
	560	0.00130686	0.000213206	0.0160158	0.0161549	0.0657669	0.06511
	561	-3.37024e-05	0.000206879	0.0169688	0.0158707	0.0652391	0.0650217
	562	0.00173223	0.000201253	0.0159642	0.0155916	0.0652262	0.0649334
	563	0.000301437	0.000196249	0.0163764	0.0153174	0.0633596	0.0648453
	564	0.00131975	0.0001918	0.013852	0.0150481	0.0652262	0.0647573
	565	-0.000742652	0.000187843	0.0162347	0.0147836	0.0662432	0.0646694
	566	0.000778367	0.000184325	0.0150756	0.0145237	0.0652519	0.0645817
	567	0.00101039	0.000181196	0.014071	0.0142685	0.0668225	0.064494
	568	-2.08124e-05	0.000178413	0.0119716	0.0140178	0.0642349	0.0644065
	569	-9.81523e-05	0.000175939	0.0141482	0.0137715	0.0637071	0.0643191
	570	0.000481897	0.000173739	0.0130148	0.0135296	0.063012	0.0642318
	571	-0.000355952	0.000171782	0.013749	0.013292	0.0651876	0.0641447
	572	0.000481897	0.000170042	0.0124224	0.0130586	0.0655866	0.0640577
	573	0.000649467	0.000168495	0.0123709	0.0128293	0.0632051	0.0639707
	574	0.00113929	0.000167119	0.0126285	0.0126041	0.0656381	0.0638839
	575	-0.000149712	0.000165895	0.0130535	0.0123829	0.0646083	0.0637972
	576	-8.52623e-05	0.000164807	0.0128474	0.0121656	0.0644667	0.0637107
	577	0.00205448	0.000163839	0.0114822	0.0119522	0.0650717	0.0636242
	578	-0.00164495	0.000162979	0.0114693	0.0117426	0.0641062	0.0635379
	579	0.000365887	0.000162213	0.0102586	0.0115366	0.0636814	0.0634517
	580	0.000675247	0.000161533	0.0111216	0.0113343	0.063115	0.0633656
	581	-0.000471962	0.000160928	0.0104776	0.0111356	0.0627416	0.0632796
	582	0.000688137	0.00016039	0.0104647	0.0109405	0.0620465	0.0631938
	583	-0.0018383	0.000159911	0.00987224	0.0107488	0.0628832	0.063108
	584	-0.00120669	0.000159486	0.0102844	0.0105605	0.0621623	0.0630224
	585	0.00188691	0.000159107	0.00922827	0.0103755	0.0632823	0.0629369
	586	0.00193847	0.000158771	0.00935706	0.0101938	0.0644795	0.0628515
	587	-0.000858661	0.000158472	0.0102715	0.0100153	0.0639389	0.0627662
	588	-0.00116802	0.000158205	0.010001	0.00984002	0.0626	0.0626811
	589	0.000649467	0.000157969	0.00773425	0.00966782	0.0613513	0.062596
	590	0.00120374	0.000157758	0.00966617	0.00949867	0.0634497	0.0625111
	591	1.78576e-05	0.000157571	0.00861005	0.00933253	0.0618663	0.0624263
	592	-0.000330172	0.000157405	0.0101041	0.00916933	0.0616989	0.0623416
	593	-0.000252832	0.000157257	0.0108511	0.00900902	0.0616989	0.062257
	594	0.000945936	0.000157125	0.00886764	0.00885156	0.063115	0.0621726
	595	0.00131975	0.000157008	0.00796608	0.00869689	0.0612612	0.0620882
	596	-0.000703982	0.000156904	0.00866157	0.00854496	0.063617	0.062004
	597	0.00144865	0.000156812	0.00898356	0.00839572	0.0625872	0.0619199
	598	0.000469007	0.000156729	0.00938282	0.00824913	0.0634368	0.0618359
	599	0.0024025	0.000156656	0.00824943	0.00810514	0.0640805	0.061752
	600	0.0015131	0.000156591	0.00742514	0.0079637	0.0615187	0.0616682
	601	0.000456117	0.000156533	0.00960177	0.00782477	0.061184	0.0615846
	602	-7.23723e-05	0.000156482	0.00808199	0.0076883	0.0622138	0.061501
	603	-0.000123932	0.000156436	0.00707739	0.00755426	0.0631536	0.0614176
	604	0.0017709	0.000156395	0.00797896	0.00742259	0.0621237	0.0613343
	605	-0.000265722	0.000156359	0.00774713	0.00729325	0.0624842	0.0612511
	606	-0.000446182	0.000156327	0.00774713	0.00716621	0.0637972	0.061168
	607	0.000224097	0.000156298	0.00819791	0.00704142	0.0600897	0.061085
	608	0.00108773	0.000156273	0.00596975	0.00691884	0.0618276	0.0610022
	609	0.000842817	0.00015625	0.0068842	0.00679843	0.0607077	0.0609194
	610	0.0011264	0.00015623	0.00643342	0.00668017	0.0631793	0.0608368
	611	0.000958826	0.000156212	0.00909947	0.00656399	0.0589698	0.0607543
	612	5.65275e-05	0.000156196	0.00585384	0.00644988	0.0604373	0.0606718
	613	-0.000523522	0.000156182	0.00799184	0.00633779	0.0628446	0.0605895
	614	-0.00120669	0.000156169	0.00555761	0.00622769	0.0627288	0.0605074
	615	4.36375e-05	0.000156158	0.00783728	0.00611954	0.0623941	0.0604253
	616	-0.000562192	0.000156148	0.00643342	0.00601331	0.0614801	0.0603433
	617	-0.000227052	0.000156139	0.0058152	0.00590896	0.0620465	0.0602615
	618	-0.000729762	0.000156132	0.00586672	0.00580646	0.0608106	0.0601797
	619	-0.000691092	0.000156125	0.0053129	0.00570578	0.0614672	0.0600981
	620	-0.00167073	0.000156118	0.00545457	0.00560688	0.0607077	0.0600166
	621	-0.00270193	0.000156113	0.00533866	0.00550974	0.0604116	0.0599352
	622	-0.000201272	0.000156108	0.00457877	0.00541432	0.0607077	0.0598539
	623	-0.000536412	0.000156104	0.00809487	0.00532059	0.0597422	0.0597727
	624	0.000327217	0.0001561	0.00634326	0.00522852	0.057927	0.0596917
	625	0.00119085	0.000156096	0.00466892	0.00513809	0.0610166	0.0596107
	626	0.00187402	0.000156093	0.00378024	0.00504926	0.0603343	0.0595299
	627	0.000920156	0.00015609	0.00660085	0.004962	0.0583518	0.0594491
	628	-0.00161917	0.000156088	0.00576368	0.00487629	0.0576953	0.0593685
	629	-0.000123932	0.000156086	0.0051841	0.0047921	0.0594203	0.059288
	630	0.0012553	0.000156084	0.00751529	0.00470941	0.0577339	0.0592076
	631	0.000933046	0.000156082	0.00298171	0.00462818	0.0599224	0.0591273
	632	0.00110062	0.000156081	0.00461741	0.00454839	0.0602056	0.0590471
	633	0.000597907	0.000156079	0.00612431	0.00447001	0.0603601	0.058967
	634	-0.000201272	0.000156078	0.00329082	0.00439303	0.0587767	0.0588871
	635	0.000842817	0.000156077	0.00303323	0.0043174	0.0592916	0.0588072
	636	-4.65924e-05	0.000156076	0.00620159	0.00424312	0.0606304	0.0587275
	637	-0.000252832	0.000156075	0.00429542	0.00417016	0.0590599	0.0586478
	638	0.000933046	0.000156074	0.00414087	0.00409849	0.0591886	0.0585683
	639	4.96757e-06	0.000156074	0.00401207	0.00402809	0.0595491	0.0584889
	640	-0.000111042	0.000156073	0.00415374	0.00395894	0.0601541	0.0584095
	641	-0.00127114	0.000156073	0.00679404	0.00389102	0.0579528	0.0583303
	642	-0.000626642	0.000156072	0.00408935	0.0038243	0.0590213	0.0582512
	643	0.00166778	0.000156072	0.00350977	0.00375876	0.0591757	0.0581723
	644	0.00113929	0.000156071	0.00442421	0.00369439	0.0570388	0.0580934
	645	0.00113929	0.000156071	0.00398631	0.00363115	0.0575151	0.0580146
	646	-0.000471962	0.000156071	0.00519698	0.00356904	0.059858	0.0579359
	647	-0.000381732	0.000156071	0.00450149	0.00350803	0.0593431	0.0578574
	648	0.00124241	0.00015607	0.00484924	0.0034481	0.0579013	0.0577789
	649	0.00231227	0.00015607	0.00434694	0.00338923	0.05915	0.0577006
	650	-8.52623e-05	0.00015607	0.0058152	0.00333141	0.0584291	0.0576223
	651	0.000765477	0.00015607	0.00508107	0.00327461	0.0591629	0.0575442
	652	0.00103617	0.00015607	0.00616295	0.00321882	0.0568071	0.0574662
	653	-0.00101334	0.000156069	0.00490076	0.00316402	0.056099	0.0573883
	654	-0.000368842	0.000156069	0.00580232	0.00311019	0.0584162	0.0573105
	655	0.00117796	0.000156069	0.00548033	0.00305732	0.0589183	0.0572327
	656	-0.00195431	0.000156069	0.00454013	0.00300538	0.0591757	0.0571552
	657	-0.00250858	0.000156069	0.00412799	0.00295436	0.0587895	0.0570777
	658	-0.000652422	0.000156069	0.00553185	0.00290425	0.0585449	0.0570003
	659	0.000456117	0.000156069	0.00174528	0.00285502	0.0580043	0.056923
	660	-0.00101334	0.000156069	0.00151345	0.00280667	0.0578112	0.0568458
	661	0.000391667	0.000156069	0.0032393	0.00275918	0.056408	0.0567687
	662	0.000327217	0.000156069	0.00139753	0.00271253	0.0583132	0.0566918
	663	0.000559237	0.000156069	0.00299459	0.0026667	0.0583261	0.0566149
	664	0.000881486	0.000156069	0.00613719	0.00262169	0.0588797	0.0565382
	665	-0.00136137	0.000156069	0.00429542	0.00257748	0.0549147	0.0564615
	666	-0.00112935	0.000156069	0.00296883	0.00253405	0.0559188	0.056385
	667	-0.000510632	0.000156069	0.0046818	0.00249139	0.0562792	0.0563085
	668	0.00113929	0.000156069	0.00307187	0.00244948	0.0573863	0.0562322
	669	-0.000123932	0.000156069	0.00593112	0.00240832	0.0565753	0.056156
	670	-0.00142582	0.000156069	0.0026726	0.00236789	0.0565882	0.0560798
	671	0.000713917	0.000156069	0.00456589	0.00232818	0.0575408	0.0560038
	672	0.00101039	0.000156069	0.00397343	0.00228917	0.055996	0.0559279
	673	0.00199003	0.000156069	0.00277564	0.00225085	0.0539363	0.0558521
	674	0.000688137	0.000156069	0.00277564	0.00221321	0.0565625	0.0557764
	675	0.000984606	0.000156068	0.00255669	0.00217624	0.0552494	0.0557008
	676	-0.000510632	0.000156068	0.000624761	0.00213992	0.05346	0.0556252
	677	0.000533457	0.000156068	0.00390903	0.00210425	0.0556485	0.0555498
	678	-0.000446182	0.000156068	0.00290443	0.00206921	0.055893	0.0554745
	679	0.000249877	0.000156068	0.00135889	0.00203479	0.0559059	0.0553994
	680	-0.00127114	0.000156068	0.00224758	0.00200098	0.0563822	0.0553243
	681	0.00201581	0.000156068	0.00133313	0.00196777	0.0541294	0.0552493
	682	-0.000923111	0.000156068	0.00164224	0.00193515	0.0563436	0.0551744
	683	0.000314327	0.000156068	0.000869472	0.00190311	0.0556742	0.0550996
	684	0.000701027	0.000156068	0.00352265	0.00187164	0.0551464	0.0550249
	685	0.000997496	0.000156068	0.00170664	0.00184072	0.0567942	0.0549503
	686	-4.65924e-05	0.000156068	0.0021059	0.00181036	0.0536145	0.0548758
	687	-0.000471962	0.000156068	0.00420526	0.00178053	0.0581201	0.0548015
	688	-0.000381732	0.000156068	0.00196423	0.00175123	0.056408	0.0547272
	689	9.51975e-05	0.000156068	0.00281428	0.00172245	0.055597	0.054653
	690	-0.00230234	0.000156068	0.00155209	0.00169418	0.0539878	0.0545789
	691	0.00215759	0.000156068	0.00303323	0.00166641	0.0561505	0.054505
	692	-0.000239942	0.000156068	0.00169376	0.00163913	0.0541165	0.0544311
	693	0.000404557	0.000156068	0.00175816	0.00161234	0.0558158	0.0543573
	694	-0.000871551	0.000156068	0.00294307	0.00158602	0.0542066	0.0542836
	695	-8.52623e-05	0.000156068	0.00287867	0.00156017	0.0566912	0.0542101
	696	0.000288547	0.000156068	0.00215742	0.00153477	0.0527262	0.0541366
	697	4.96757e-06	0.000156068	0.000251256	0.00150983	0.0537818	0.0540632
	698	-0.00303707	0.000156068	0.0021059	0.00148533	0.0525074	0.05399
	699	0.000559237	0.000156068	0.00365144	0.00146127	0.0545027	0.0539168
	700	0.00269897	0.000156068	0.00311051	0.00143763	0.0557643	0.0538437
	701	-0.000729762	0.000156068	0.00119146	0.00141441	0.0532669	0.0537708
	702	0.00108773	0.000156068	0.00152633	0.0013916	0.0516449	0.0536979
	703	-0.000111042	0.000156068	0.00196423	0.00136919	0.0543096	0.0536251
	704	0.000185427	0.000156068	0.00215742	0.00134719	0.0518508	0.0535524
	705	0.000829927	0.000156068	0.000895231	0.00132557	0.0553395	0.0534799
	706	0.00102328	0.000156068	-5.78522e-05	0.00130434	0.0536402	0.0534074
	707	0.00165489	0.000156068	0.00276276	0.00128348	0.0537303	0.053335
	708	0.000211207	0.000156068	-0.000160888	0.00126299	0.053563	0.0532628
	709	-0.000201272	0.000156068	0.00111418	0.00124287	0.0560218	0.0531906
	710	0.000842817	0.000156068	0.00174528	0.0012231	0.0533055	0.0531185
	711	0.000301437	0.000156068	0.00193847	0.00120368	0.0511943	0.0530465
	712	0.000327217	0.000156068	0.00157784	0.00118461	0.051529	0.0529746
	713	-0.000948891	0.000156068	0.00205439	0.00116588	0.0536016	0.0529029
	714	-0.000214162	0.000156068	0.00196423	0.00114748	0.0534729	0.0528312
	715	-0.000678202	0.000156068	0.00189983	0.0011294	0.0510141	0.0527596
	716	-0.000639532	0.000156068	0.000251256	0.00111164	0.0523529	0.0526881
	717	-0.00115513	0.000156068	0.00201575	0.0010942	0.0540264	0.0526167
	718	-0.000768431	0.000156068	0.00214454	0.00107707	0.0540135	0.0525454
	719	-0.000278612	0.000156068	0.00117858	0.00106024	0.0523658	0.0524742
	720	-0.00163206	0.000156068	0.000547484	0.00104372	0.051426	0.0524031
	721	-0.00176096	0.000156068	0.00120434	0.00102748	0.0535887	0.0523321
	722	0.000224097	0.000156068	0.00200287	0.00101153	0.0516964	0.0522612
	723	-0.00156761	0.000156068	0.0012301	0.000995866	0.0530867	0.0521904
	724	0.000958826	0.000156068	0.000830833	0.000980478	0.0517092	0.0521197
	725	0.000572127	0.000156068	0.00103691	0.000965363	0.0511686	0.0520491
	726	-0.000123932	0.000156068	0.00197711	0.000950517	0.0483879	0.0519786
	727	0.0018998	0.000156068	-0.000508635	0.000935933	0.0501902	0.0519081
	728	0.000662357	0.000156068	0.00121722	0.000921608	0.0513488	0.0518378
	729	0.000597907	0.000156068	0.000586123	0.000907537	0.0528936	0.0517676
	730	0.000340107	0.000156068	0.000315653	0.000893715	0.05234	0.0516975
	731	-0.00234101	0.000156068	-0.000392719	0.000880139	0.0529837	0.0516274
	732	-0.000394622	0.000156068	0.00113994	0.000866803	0.0516706	0.0515575
	733	-0.000291502	0.000156068	0.00139753	0.000853704	0.0510527	0.0514876
	734	-0.00136137	0.000156068	0.000354292	0.000840837	0.0519538	0.0514179
	735	0.00307278	0.000156068	0.00187407	0.000828198	0.0479502	0.0513482
	736	0.000288547	0.000156068	0.00300747	0.000815783	0.0510913	0.0512787
	737	0.000791257	0.000156068	0.000689159	0.000803588	0.0502545	0.0512092
	738	-0.000639532	0.000156068	0.00197711	0.00079161	0.0491346	0.0511398
	739	-0.000613752	0.000156068	0.00112706	0.000779843	0.0497139	0.0510706
	740	-0.000201272	0.000156068	0.00251805	0.000768286	0.048787	0.0510014
	741	0.000675247	0.000156068	0.002737	0.000756933	0.048375	0.0509323
	742	-0.000523522	0.000156068	0.000792195	0.000745782	0.0488256	0.0508633
	743	-0.000613752	0.000156068	-0.000328322	0.000734828	0.049096	0.0507944
	744	-0.00120669	0.000156068	0.00385752	0.000724069	0.050306	0.0507256
	745	-0.000265722	0.000156068	0.00195135	0.0007135	0.0509626	0.0506569
	746	-0.0010649	0.000156068	0.000895231	0.000703119	0.049598	0.0505883
	747	0.000701027	0.000156068	0.00120434	0.000692922	0.0478344	0.0505197
	748	-0.000355952	0.000156068	0.00262108	0.000682906	0.0477314	0.0504513
	749	0.000817037	0.000156068	0.000779315	0.000673067	0.0508081	0.050383
	750	-0.000665312	0.000156068	0.00227334	0.000663402	0.0503318	0.0503147
	751	0.00140998	0.000156068	0.000289894	0.00065391	0.0520568	0.0502466
	752	0.000352997	0.000156068	0.00153921	0.000644585	0.0511171	0.0501785
	753	-0.000910221	0.000156068	0.000483087	0.000635426	0.0496752	0.0501106
	754	0.000907266	0.000156068	0.000354292	0.000626429	0.0508467	0.0500427
	755	-0.00137426	0.000156068	0.00191271	0.000617591	0.0497525	0.0499749
	756	-0.000239942	0.000156068	0.00335522	0.00060891	0.0481305	0.0499072
	757	-0.000703982	0.000156068	0.00151345	0.000600384	0.0484909	0.0498396
	758	-0.000252832	0.000156068	0.00361281	0.000592008	0.0492376	0.0497721
	759	0.000365887	0.000156068	0.000457328	0.000583781	0.0502288	0.0497047
	760	-0.0028695	0.000156068	0.000457328	0.0005757	0.0507051	0.0496374
	761	-0.000227052	0.000156068	0.00175816	0.000567762	0.0484909	0.0495702
	762	-0.00192853	0.000156068	0.000315653	0.000559964	0.0476155	0.0495031
	763	-0.000716872	0.000156068	0.00151345	0.000552305	0.0456073	0.049436
	764	0.000224097	0.000156068	0.0011013	0.000544782	0.048079	0.0493691
	765	0.000791257	0.000156068	6.54532e-06	0.000537392	0.0487612	0.0493022
	766	0.00193847	0.000156068	0.000354292	0.000530134	0.0481305	0.0492355
	767	-0.000923111	0.000156068	-0.00037984	0.000523004	0.0478344	0.0491688
	768	-0.00168362	0.000156068	0.000817954	0.000516	0.0496495	0.0491022
	769	-0.00121958	0.000156068	7.09428e-05	0.000509121	0.049495	0.0490357
	770	-0.00250858	0.000156068	0.00168088	0.000502363	0.0468303	0.0489693
	771	0.00104906	0.000156068	-0.000251045	0.000495725	0.0496238	0.048903
	772	-0.00125825	0.000156068	0.00134601	0.000489205	0.0493405	0.0488368
	773	-0.000781321	0.000156068	-0.000817743	0.000482801	0.0463411	0.0487706
	774	0.000585017	0.000156068	-0.00195114	0.00047651	0.0493277	0.0487046
	775	-4.65924e-05	0.000156068	-0.000405599	0.000470331	0.049804	0.0486386
	776	-0.000781321	0.000156068	0.000689159	0.000464261	0.0490831	0.0485728
	777	0.000365887	0.000156068	-0.000289683	0.000458299	0.0487226	0.048507
	778	0.00110062	0.000156068	0.00103691	0.000452443	0.0485038	0.0484413
	779	-0.000278612	0.000156068	-0.000933658	0.00044669	0.0491989	0.0483758
	780	-0.000845771	0.000156068	0.00014822	0.000441039	0.0477957	0.0483103
	781	0.000352997	0.000156068	0.000315653	0.000435489	0.0462896	0.0482448
	782	0.00222204	0.000156068	-0.00155187	0.000430037	0.0483364	0.0481795
	783	0.00224782	0.000156068	-0.000598791	0.000424682	0.047976	0.0481143
	784	0.00144865	0.000156068	0.000689159	0.000419421	0.0483622	0.0480491
	785	0.000829927	0.000156068	-0.000392719	0.000414254	0.0472293	0.0479841
	786	-0.000845771	0.000156068	0.000173979	0.000409179	0.0491732	0.0479191
	787	0.000249877	0.000156068	0.001668	0.000404193	0.0482077	0.0478542
	788	-0.00155472	0.000156068	0.000302774	0.000399296	0.0482592	0.0477895
	789	0.000559237	0.000156068	0.0011013	0.000394486	0.0483622	0.0477248
	790	-0.000948891	0.000156068	0.00120434	0.000389761	0.0458261	0.0476601
	791	-0.000368842	0.000156068	0.00165512	0.00038512	0.0459806	0.0475956
	792	-0.000755541	0.000156068	-0.00151324	0.000380561	0.0465728	0.0475312
	793	0.00126819	0.000156068	0.00274988	0.000376083	0.0468174	0.0474668
	794	-9.81523e-05	0.000156068	0.000714918	0.000371684	0.04777	0.0474026
	795	-0.000729762	0.000156068	-0.000753345	0.000367363	0.0461608	0.0473384
	796	0.00165489	0.000156068	-0.00168067	0.000363119	0.0479245	0.0472743
	797	0.00117796	0.000156068	-0.00233752	0.00035895	0.0464698	0.0472103
	798	-0.000136822	0.000156068	0.000779315	0.000354856	0.0458519	0.0471464
	799	0.000791257	0.000156068	0.00102403	0.000350833	0.0484523	0.0470826

## Sheet: Figure 3c
Figure 3c	kd (s-1) C4H8	ka (kPa-1·s-1) C4H8	kd (s-1) C3H6	ka (kPa-1·s-1) C3H6	kd (s-1) C2H4	ka (kPa-1·s-1) C2H4
	0.000268919	6.67166e-05	0.01643	0.000384696	0.06086	0.000559908
	0.000324282	5.9674e-05	0.00934	0.00027966	0.04504	0.000403103
	0.000371228	8.39349e-05	0.01768	0.00045758	0.06922	0.00119
	0.000483709	6.94123e-05	0.03177	0.000710657	0.07429	0.000763244
	0.000130677	4.98374e-05	0.00667	0.000230121	0.04214	0.00040651
	0.000512555	6.30523e-05	0.02304	0.000509205	0.08271	0.00124
	0.000435601	4.56939e-05	0.01937	0.000460647	0.06325	0.000795774
	0.000143374	7.74878e-05	0.00954	0.000362463	0.05333	0.000490053
	0.000804003	0.00010793	0.02736	0.000518876	0.07362	0.00128
	0.000451247	6.17993e-05	0.02249	0.000531672	0.07037	0.000828858
	0.000425619	8.09913e-05	0.01698	0.000487976	0.05448	0.000554846
	0.000891247	9.84881e-05	0.03669	0.000805154	0.08097	0.00109
	0.000335779	3.93115e-05	0.01922	0.000402701	0.06523	0.000710475
	0.000343079	9.60565e-05	0.01153	0.000396322	0.05554	0.000627897
	0.000857713	9.96695e-05	0.03764	0.000896374	0.08254	0.00143
	0.000559221	1.91206e-05	0.02875	0.00057862	0.07728	0.000763503
	0.000580135	0.000115865	0.03132	0.00088923	0.07875	0.00078443
	0.000361273	8.66913e-05	0.01666	0.0004546	0.0552	0.000632171
	0.000811041	7.65331e-05	0.04161	0.00104	0.08617	0.0014
	0.000239566	3.69615e-05	0.00943	0.000258327	0.049	0.000627278
	0.000119836	3.27684e-05	0.00626	0.000202199	0.03965	0.000335827
	0.000321435	2.2652e-05	0.01371	0.000252216	0.05574	0.000641214
	0.000354672	6.88414e-05	0.01927	0.000415158	0.0667	0.00077649
	0.000841885	6.9872e-05	0.03538	0.000648568	0.07882	0.000963865
	0.000346356	3.67473e-05	0.02579	0.000407899	0.0632	0.000702982
	0.000927912	7.6074e-05	0.04811	0.000813094	0.08384	0.000822579
	0.000312597	9.44654e-05	0.02972	0.000672696	0.0735	0.000635792
	0.000395504	4.89866e-05	0.01983	0.000402685	0.06742	0.000761452
	0.000101801	1.58589e-05	0.00796	0.000251892	0.05112	0.000707151
	0.000317651	5.52221e-05	0.01482	0.000297867	0.06364	0.000958844
	0.000474816	5.75451e-05	0.02926	0.000553491	0.08492	0.000890914
	0.000365989	6.361e-05	0.01925	0.000376287	0.06444	0.000717264
	0.000455044	9.09365e-05	0.02043	0.000602413	0.07623	0.00124
	0.000613091	8.2658e-05	0.02174	0.000512612	0.07318	0.00070515
	0.000207093	3.01708e-05	0.00626	0.000238283	0.041	0.000329295
	4.4857e-05	1.187e-05	0.01053	0.000189281	0.04854	0.000666391
	0.000730081	8.92737e-05	0.03712	0.000862092	0.08147	0.00103
	0.000490633	6.22192e-05	0.01953	0.000462381	0.07198	0.000620725
	0.000132146	7.19904e-05	0.00947	0.000347197	0.05331	0.00046004
	0.000583501	6.76473e-05	0.03529	0.000727671	0.09049	0.00141
	0.000316222	5.75242e-05	0.02655	0.000507411	0.07576	0.000710662
	0.000483365	2.65544e-05	0.01553	0.000303323	0.05899	0.000671658
	0.000315474	3.43909e-05	0.02045	0.000418289	0.07204	0.00085165
	0.000927006	8.44073e-05	0.04628	0.000795508	0.08677	0.000855676
	0.000599413	6.44413e-05	0.03574	0.000697499	0.0798	0.000704654
	0.000423779	9.73654e-05	0.02206	0.000649645	0.07101	0.000916149
	0.000253821	3.89252e-05	0.0116	0.000316057	0.05274	0.000622864
	0.000677983	4.37082e-05	0.03667	0.000718701	0.07806	0.000733694
	0.000588486	4.90158e-05	0.04404	0.000784523	0.06898	0.000626505
	0.00060071	4.93225e-05	0.02054	0.000459626	0.08608	0.00157
	7.29269e-05	3.36484e-05	0.01224	0.000327394	0.05509	0.000799557
	0.000805435	5.6359e-05	0.03788	0.000587122	0.08112	0.000909308
	0.00013796	4.11705e-05	0.00892	0.000293642	0.0467	0.000430678
	0.000599166	0.000119851	0.03909	0.000862738	0.07549	0.00107
	0.00035113	6.9164e-05	0.01761	0.000487971	0.06248	0.000708445
	0.000583272	6.84093e-05	0.02563	0.000564795	0.08468	0.00153
	0.000470586	5.96771e-05	0.03043	0.000618249	0.07844	0.00112
	5.46262e-05	4.58464e-05	0.00854	0.00034639	0.04875	0.000397161
	0.000273905	8.70861e-05	0.01302	0.000488112	0.05836	0.000723546
	0.000984646	0.000124159	0.04615	0.0011	0.08779	0.00091276
	0.000963789	8.92432e-05	0.0332	0.000752494	0.07632	0.00106
	0.000463719	6.70329e-05	0.01652	0.00052078	0.05731	0.000638597
	0.000139321	6.45331e-05	0.00635	0.000201439	0.04107	0.000336805
	0.000841862	9.82736e-05	0.03716	0.00090676	0.07426	0.000760759
	0.000417524	8.1572e-05	0.01615	0.000528746	0.06174	0.000573909
	0.0006308	6.78922e-05	0.0333	0.000738596	0.08524	0.000956532
	0.000683876	8.64976e-05	0.02836	0.000754899	0.07207	0.000772616
	0.000475118	8.49909e-05	0.02534	0.00061792	0.06801	0.000746784
	0.0012	0.000106046	0.04523	0.00104	0.07381	0.00114
	0.000816834	0.000105212	0.04093	0.00091441	0.07578	0.00090502
	0.000281367	5.41612e-05	0.01039	0.000292528	0.05208	0.000642504
	0.000706414	9.10367e-05	0.03612	0.000763357	0.07947	0.00154
	0.000614175	6.27882e-05	0.03698	0.000707796	0.0758	0.000913111
	0.00023517	6.67455e-05	0.00767	0.000266054	0.04709	0.000393769
	0.000347975	7.88545e-05	0.01399	0.000396746	0.06296	0.000664593
	0.000476595	4.46491e-05	0.02369	0.000435987	0.06875	0.00072497
	0.000407229	4.25251e-05	0.01973	0.000401815	0.07261	0.000939885
	0.000692932	8.29691e-05	0.04442	0.000898716	0.09631	0.00114
	0.000215491	5.28405e-05	0.00836	0.000255054	0.04842	0.000525996
	0.000491214	8.45076e-05	0.02815	0.000584398	0.08585	0.00168
	0.000420737	7.39004e-05	0.01377	0.000306613	0.06213	0.000717797
	0.000439535	6.95351e-05	0.0331	0.000467047	0.07341	0.000591832
	0.000307349	5.75221e-05	0.01875	0.000403357	0.0575	0.000693621
	0.000343475	6.19258e-05	0.01	0.00029542	0.04613	0.000632654
	0.000220377	5.29699e-05	0.01265	0.000379921	0.05701	0.000625836
	0.000208512	5.42293e-05	0.00959	0.000344969	0.0476	0.000511872
	0.000826931	3.89677e-05	0.02079	0.000510215	0.05775	0.00109
	0.000499286	9.01987e-05	0.03078	0.000749371	0.07271	0.000958047
	0.000159472	3.46744e-05	0.0114	0.000269713	0.06199	0.000742424
	9.95004e-05	5.13503e-05	0.00764	0.000306649	0.05	0.000400636
	0.000333034	6.43958e-05	0.01243	0.000250497	0.05861	0.000732921
	0.000114031	2.24372e-05	0.01339	0.000230251	0.05956	0.000895992
	0.00016575	3.74986e-05	0.01148	0.000233433	0.05075	0.000686026
	0.000659319	0.000115482	0.02733	0.000719416	0.07263	0.00080755
	0.000477764	5.01903e-05	0.01808	0.000379596	0.09104	0.00118
	0.000644848	8.51114e-05	0.03534	0.000665876	0.08831	0.00125
	0.00036742	6.21738e-05	0.02111	0.000448775	0.08955	0.00125
	0.000440306	6.73229e-05	0.02264	0.000554744	0.07382	0.000711705
	0.000440512	9.27636e-05	0.02849	0.000633285	0.07588	0.00105
	0.000447316	7.83506e-05	0.01497	0.000277053	0.06524	0.000767159
	0.000319129	9.26722e-05	0.01581	0.000448876	0.05813	0.000672058
	0.000354723	1.30511e-05	0.01772	0.000427369	0.06457	0.000719214
	4.79126e-05	4.07958e-05	0.01634	0.000340296	0.09863	0.000984643

## Sheet: Figure 3d
Figure 3d	Proton affinity (kJ·mol-1)	ka (kPa-1·s-1)	KA (kPa-1)
	680.5	0.000839669	0.01212
	751.6	0.00052686	0.02383
	834.7	6.65062e-05	0.16084

## Sheet: Figure 4a
Figure 4a	Time (s)	ΔI/I0 105°C	ΔI/I0 120°C	ΔI/I0 135°C	ΔI/I0 150°C
	1	-0.00102309	0.00104169	0.000159731	-0.00166102
	2	-0.00132771	-0.00288049	-0.000819189	0.000287048
	3	-0.000962595	-0.000635273	0.000293781	-0.00349385
	4	0.00272961	-0.00402692	-0.000663119	-0.00067978
	5	0.000783051	-0.00394803	-0.000849323	-0.0024622
	6	0.00207716	-0.000730178	-0.00112361	-0.00206851
	7	-0.000798393	-0.00239761	0.000539861	-0.00167481
	8	0.000128441	-0.00276083	-0.00195843	-0.00270226
	9	-0.000197785	-0.000758768	0.00144461	-0.000443315
	10	-0.000999309	-0.000635666	-0.0021767	0.00152696
	11	0.002196	-0.00117572	0.000433624	-0.00320877
	12	-0.000161051	-0.00235684	0.00253749	-0.00161599
	13	0.000830597	-0.00185794	-0.00304359	0.000753979
	14	0.00277284	-0.000563259	-0.0013581	-0.00218312
	15	-0.00118294	-0.000749631	-0.000729569	-0.00185604
	16	-0.00101226	-0.000405476	-0.00153233	-0.00163999
	17	-0.00185699	2.71015e-05	-0.00048542	-0.00202348
	18	-2.27711e-05	-0.00073401	-0.000979902	-0.00256241
	19	0.00178985	-0.00189302	-0.000461469	-0.0012805
	20	0.000815487	0.000153249	-0.00115413	0.00175563
	21	0.000791724	-0.00253103	0.000179039	-0.0029579
	22	0.00117845	0.000509981	0.000191014	-0.00160937
	23	0.000960243	0.00213625	-0.000920025	0.00100486
	24	0.00141178	2.67084e-05	-0.00165673	-0.00355323
	25	-3.78808e-05	-0.00301125	0.00112976	0.000437724
	26	0.00263892	-0.000942881	-0.00308609	0.000276287
	27	-0.00127365	-0.00272084	-0.000695964	-0.000284845
	28	-0.000519655	-0.00109457	-0.00189508	-0.00146773
	29	0.00373427	0.00035485	0.0006712	-0.000185818
	30	-0.00173382	-0.0026389	6.66183e-05	0.000496547
	31	-0.00253535	0.000446317	0.00120161	-0.000530897
	32	0.000681562	0.00251469	-0.00112053	0.000617779
	33	-0.00282052	0.00126726	0.00256877	-0.00205286
	34	0.000914894	-0.000908594	-0.00215353	-0.00250296
	35	0.00231703	-0.000409701	0.000544873	-0.00011079
	36	0.000759346	-2.13342e-05	0.00121745	-0.0022707
	37	0.000951628	-0.000605603	0.00149366	-0.00214347
	38	-0.00144863	0.00261225	0.000624839	-0.000772743
	39	-0.0010187	0.00105534	-0.000398121	-0.000823153
	40	-0.00287884	5.10731e-05	0.00102313	0.000902862
	41	-0.000245253	0.00267208	-0.00138709	0.000630398
	42	-0.000160994	-0.000785885	-0.00331286	0.000335729
	43	-0.00143782	0.000796171	-0.00164939	-0.00459985
	44	0.000309988	-0.000893366	0.00146739	-0.00116403
	45	0.000351038	0.00102027	0.000290288	-0.000925767
	46	-0.00070974	0.000126526	0.00212992	-0.000509866
	47	0.00434355	0.00117805	-0.00239421	-0.00140408
	48	-0.00175107	0.000814837	-0.0007968	-0.00169875
	49	-0.000802633	0.00122531	-0.00146744	-0.000328017
	50	-0.00128009	0.0017021	-0.000882949	0.00297457
	51	-0.000914973	-0.000252704	-0.00142147	-0.00138367
	52	7.66749e-05	-0.0017875	-0.00055072	0.000364554
	53	-0.000768059	-0.00100124	-0.00377567	-0.00241711
	54	0.000526052	0.000426078	0.00141098	0.00110754
	55	0.00240348	0.000659707	-0.00126347	0.00143462
	56	0.00011125	-1.29837e-05	2.56594e-05	-0.000791916
	57	0.00334976	-0.000287778	0.000169754	-0.00446179
	58	-0.000649224	-0.00155731	-0.000655027	0.000506198
	59	-0.000629778	-0.000218416	0.001625	-0.00205341
	60	-4.86158e-05	-0.00221743	-0.00210641	-0.00012755
	61	0.000705383	0.00016042	-0.00169808	-0.0032867
	62	0.0010921	-0.0014628	0.000251651	0.000837484
	63	0.00158685	-0.00120707	-0.00163008	-0.000722887
	64	-0.00167759	-0.000221855	0.00214729	0.000914306
	65	0.00171216	0.000608619	-0.00195845	0.00146344
	66	0.000456941	-0.000572495	-0.00278323	-0.000230164
	67	0.000303551	0.00196009	0.00299795	-0.00183495
	68	4.21384e-05	0.00274635	-0.000777492	0.00144544
	69	3.99799e-05	-0.00298846	-0.00285741	0.000151533
	70	-0.000567104	-0.000831668	-0.000599402	-0.00198618
	71	0.00169921	-0.000133827	7.11076e-06	-0.00172571
	72	-0.000290563	-0.00244231	-0.00189664	0.00146585
	73	-0.00184824	-0.00147921	-0.00399858	0.00261453
	74	-0.000424507	-0.000317154	-0.00107998	-0.000233751
	75	-0.00185256	0.00347544	-0.00115608	-0.00190515
	76	0.00116991	0.000150104	-0.00222308	-0.000290161
	77	-0.00354203	0.000228996	0.000123003	-0.00062924
	78	-0.000649186	4.26231e-05	0.000487296	-0.00205638
	79	-0.000392091	-0.00124902	0.00226086	-0.00261751
	80	0.000793998	0.00042146	0.000621347	-0.00146884
	81	0.000575794	-0.0017765	-0.00299996	-0.00418388
	82	0.00111375	0.00177293	-0.00138053	-0.00112555
	83	-0.00152416	-0.000513449	-0.00079604	0.000533849
	84	-0.000273256	0.00235072	-0.000916184	-0.000737854
	85	0.00231712	-0.000488298	-0.000309672	-0.000432979
	86	0.00320075	-0.00211152	-0.00179505	-0.000616621
	87	-0.000668613	-0.00258526	-0.00270791	-0.00288756
	88	-0.00051954	-0.00202005	-0.00258583	0.000281797
	89	-8.96086e-05	-0.00032747	0.000795185	0.00140827
	90	-0.00212259	-0.00106648	-0.000183735	0.00115801
	91	-0.00139019	7.15598e-06	-0.00147093	0.000730109
	92	0.000724886	-0.00170449	-0.00203148	0.000546467
	93	0.00232146	-0.000144536	0.000204509	-0.000592003
	94	-0.00077014	-0.00247513	-0.000113814	-0.0018193
	95	0.000588784	-0.00122465	0.000514718	-0.00111472
	96	-0.00189789	0.00203741	-0.00176338	-0.000565592
	97	0.00177271	-0.00268056	-0.000914644	-0.0022592
	98	0.00256992	-5.95532e-05	0.00143144	-0.0039528
	99	0.00256776	-0.00199225	-0.00106685	-0.000516975
	100	0.0006212	-0.00213441	0.000244297	-0.00130016
	101	-0.0019735	0.000796071	-0.000140086	0.00106981
	102	0.000681697	0.000985489	0.00125914	-0.00093467
	103	-0.000314268	-0.00136721	-0.000204215	0.00221249
	104	0.00145514	-0.000404102	-0.000522538	-0.0019015
	105	0.000178318	0.00155374	0.000612452	0.000601703
	106	0.00142922	-0.000843164	0.000602408	-0.00186909
	107	-0.000668574	-0.000830588	0.000570343	-0.00138657
	108	0.00116565	0.00280726	7.5861e-05	-0.000548767
	109	-0.000651287	-0.000761226	-0.00233435	0.000777552
	110	-0.000934304	2.50363e-05	-0.000803004	0.00123786
	111	-2.90737e-05	0.000170244	-0.00116537	-0.00389756
	112	0.0010706	-0.00315509	-0.0026067	-0.000461739
	113	-0.000746339	0.00143329	-0.000128501	0.000131805
	114	-0.000878124	-3.51885e-05	-0.00260477	-0.000296096
	115	-0.00226297	0.000618442	0.0013928	-0.00232278
	116	-0.00336696	0.000277332	-0.00183215	-0.00104087
	117	-0.000193256	-0.000351148	-0.00305329	-0.00213493
	118	-0.000627505	-0.00053752	-0.0013678	-0.00180785
	119	0.0010987	0.000204532	0.00300412	0.000539913
	120	0.000621239	-0.00219238	-0.00116769	0.00151095
	121	-0.000720398	-0.00264401	0.000715978	0.00190464
	122	0.000876175	0.00223174	0.000331596	-0.00103246
	123	0.0017598	-0.00286202	0.00245748	-0.000883021
	124	0.00240578	0.000554778	2.52479e-05	0.00319676
	125	0.000156752	-0.000891599	-0.000315095	-0.00138354
	126	-0.00243795	-0.000525338	-0.00173441	0.00174141
	127	0.000670942	-0.00175066	-0.0014582	-0.00168421
	128	-0.00151327	0.000715607	-0.000169069	-0.000224654
	129	-0.00289812	-0.00110656	0.00184672	-5.30115e-05
	130	-0.00145277	0.000586021	0.000317299	2.98101e-05
	131	0.00038145	0.000687017	0.000681593	-0.000575733
	132	-0.000571306	0.00160591	0.00036327	0.000994844
	133	0.00115489	-0.00110047	0.000925742	-0.00429602
	134	0.000655833	-0.000822631	-0.000889934	0.000716381
	135	0.00158267	0.000472055	-0.00237531	-0.00175441
	136	0.00142928	-0.00117327	0.00074147	0.000437918
	137	-0.000754935	-0.00189017	0.00377017	0.00467313
	138	4.22729e-05	-0.00227549	-0.000533754	-0.00139492
	139	-0.000348766	-0.00142291	0.00101961	-0.00180061
	140	0.00105337	0.000490722	0.000415033	0.00163521
	141	-0.000828382	-0.00148618	0.000250849	-0.00114645
	142	0.00169718	-0.0014294	0.000350904	0.00246701
	143	0.00115491	-0.000156818	0.00135377	-0.000114802
	144	0.00093671	0.00093892	0.000595054	-0.00243015
	145	-0.000512949	-8.74561e-05	-0.000934364	-0.00350201
	146	0.000370677	0.000190384	4.64871e-05	-0.000177211
	147	-0.00215921	-0.00225073	0.000873199	-0.000138801
	148	0.000107106	-0.00150868	4.37811e-06	-7.81843e-05
	149	-0.00261722	0.00296917	-0.000644243	-0.00194943
	150	-0.00108546	0.00134595	0.00117336	-0.000778548
	151	0.000403093	-0.000498321	-0.00200755	0.000458949
	152	-0.00400638	0.000862681	-0.00115881	-0.00254477
	153	0.000290753	-0.00122475	-0.00209369	0.00129075
	154	0.00134721	0.000998359	-0.00122294	0.00119593
	155	0.00190677	-7.22282e-05	-0.00433779	0.00101229
	156	-0.00252431	0.0026372	0.000562599	-0.00110322
	157	0.00250738	6.34495e-05	9.01365e-05	-0.0010426
	158	-0.000713846	-0.00116187	0.00043241	0.000727826
	159	0.000126571	-0.00205562	-0.00345314	0.000144488
	160	-0.000999021	-0.00155673	-0.00121715	-0.00121604
	161	-0.00139006	-0.000416777	0.00359516	-0.00104439
	162	-0.00147864	-0.000337886	0.00162535	-0.000117769
	163	-0.00269065	-1.58352e-05	0.00159328	0.000253721
	164	0.00026701	0.000858849	-0.00189591	0.000980497
	165	-0.000275261	0.00378933	-0.000562737	0.000286133
	166	-0.00150888	-0.0024097	0.000374074	0.00076865
	167	-0.00019316	0.00158184	0.00146502	-5.89465e-05
	168	-0.000389759	0.000378622	-2.03534e-05	-0.00288502
	169	0.000169799	-0.00188565	0.00144494	0.00110594
	170	-0.000199636	-0.00350887	-0.000238621	-0.00134265
	171	-7.35397e-06	0.000637402	-0.0021644	0.00133819
	172	0.00225896	0.00135735	0.00178914	0.000910294
	173	-0.000594992	0.00192256	0.00127264	0.00130399
	174	-1.38296e-05	-0.00513858	-0.000873337	3.22876e-05
	175	-0.000642518	0.000378229	0.00180305	-0.000706487
	176	0.000997264	-0.00133341	-0.000629187	0.00108614
	177	-0.000365977	-0.00264716	0.00235547	0.00183512
	178	-0.00108108	0.00105701	-0.00170623	0.000741064
	179	-0.00224988	-0.000212524	0.000639853	-0.00452759
	180	-0.000545288	8.7421e-05	0.000651828	0.00366017
	181	0.00118091	-0.000143162	0.000377545	-0.00180834
	182	0.000854686	-0.00192112	0.000984058	-0.00170331
	183	0.00376913	0.000191463	-0.00329785	0.000422397
	184	0.00121765	0.000668251	0.00109609	-0.000827101
	185	0.00166918	-4.86498e-05	0.00139432	-0.00121059
	186	-0.00109835	-0.000212917	-0.00227103	-0.00177172
	187	0.00222658	-0.00121719	-0.000915836	0.00053163
	188	6.39735e-05	-0.000342504	0.00231104	-0.00122859
	189	-0.000737551	-0.000948878	-0.000231289	0.00100815
	190	-9.1575e-05	0.000986863	0.00147622	0.00137964
	191	0.000230334	-0.000393199	-0.000933994	0.000196757
	192	-0.00281806	0.0013878	0.000289075	0.000590453
	193	0.000269226	-0.00193753	-0.000337526	0.00113959
	194	-0.000316254	-0.00055442	0.000819484	0.000534043
	195	-0.00111778	-0.00056395	-0.00139255	0.000261579
	196	-0.00148721	-0.0027398	0.000601215	0.000100142
	197	-0.001619	3.59397e-05	-0.00268979	0.00189277
	198	0.000884963	-0.00242728	-0.00529819	0.00173134
	199	-0.00240108	-0.00175155	8.66441e-05	-0.000828275
	200	0.00152878	-0.00123055	0.000979415	0.00236329
	201	-0.00262144	-0.00170429	-0.000594042	-0.00101792
	202	0.000357821	0.000496713	-0.00124266	-0.00124597
	203	0.00137107	-0.00342546	0.00260077	-0.00125197
	204	0.001801	-0.0026171	-0.00278213	0.000607278
	205	0.00251179	-0.00138873	-0.00107462	0.000756715
	206	0.00244482	-0.000381409	-0.000600225	-0.00149202
	207	0.00149207	-0.00184989	-3.77519e-05	0.00283202
	208	-0.00177237	-0.00110784	0.00136148	-0.00303619
	209	0.00295685	0.000319477	0.00102113	0.00168754
	210	0.00180966	-0.00119322	-0.00156524	-0.00109412
	211	-0.000352949	-3.11626e-05	-0.00146518	0.000920565
	212	0.000833139	-0.00273755	-0.00156331	-0.00106171
	213	0.00273218	-0.0011776	0.00135529	-0.00244444
	214	0.000655986	0.000293933	-0.00153936	-0.000163289
	215	-0.00208994	-0.00239034	0.00190772	0.000630102
	216	0.000349207	0.000849613	-0.00155945	0.000224407
	217	2.29807e-05	-0.0015694	-0.00148141	-0.000891858
	218	-0.00185877	0.000145287	-0.00184377	-0.000742421
	219	-0.00216339	-4.10856e-05	0.00067847	5.09707e-05
	220	0.000772662	-0.000890619	-0.000234391	0.00128847
	221	0.00286614	-0.00132015	-0.00123533	-0.00135996
	222	-0.000527924	-0.000423361	0.000824495	-5.58496e-05
	223	0.00346675	0.000650271	-0.00264267	0.00155914
	224	0.00104489	0.0021218	0.00210358	0.00186401
	225	0.000675452	0.00153753	-4.23943e-05	0.00145832
	226	-0.00140074	0.000798525	0.00267803	-0.000634981
	227	-0.00101402	0.000612152	-0.00116348	0.00131309
	228	-0.00013039	0.00159736	0.00215148	0.00121827
	229	0.000904467	-0.00201534	0.000137626	-0.000297695
	230	-0.000458774	-0.000278546	0.00155888	-0.000747801
	231	0.000100784	0.000375084	-0.000146701	0.000400875
	232	0.00107083	-5.44473e-05	-2.46265e-05	0.000772366
	233	-0.0011998	0.00137287	0.00157278	0.00209869
	234	-0.00081308	-0.000338771	0.00224535	-0.000261078
	235	-0.0010961	0.0017075	-0.00155211	0.00168699
	236	-0.000730979	-0.00060099	-8.68245e-05	-0.000162051
	237	-0.00144609	0.00215265	0.00146654	-0.00209991
	238	-0.00164268	-0.00137163	-0.000283073	-0.000862415
	239	-0.000759059	0.00211148	0.00195291	0.00119668
	240	0.000556656	1.94569e-06	-0.00261525	0.00010262
	241	-0.00113065	-0.00219601	0.0024613	-0.00156878
	242	0.000660361	0.00181763	-0.00201878	0.00226674
	243	-0.00111337	0.00213968	-0.00260134	0.000439906
	244	-0.00226056	0.000914356	0.00115401	-0.00112047
	245	0.000697094	0.00338063	0.000615491	0.00160479
	246	-0.00183279	-0.00111629	9.89888e-05	-0.000177637
	247	-0.000949164	0.0018584	-0.00140841	0.00385773
	248	0.00282946	-0.00111324	0.000519298	0.00249721
	249	-0.000651018	-0.00103435	0.00290942	0.00115889
	250	0.000815929	-4.91425e-05	-0.00132844	-0.000223841
	251	-0.00117384	0.00383187	0.00299943	0.0020129
	252	0.00104926	-0.00115136	0.00193243	-0.00190124
	253	-0.00104853	-0.000718787	-0.000896159	0.00126812
	254	-0.000510579	0.000531688	-0.000421765	-0.00193544
	255	0.00043786	0.00284322	-0.000938267	-0.000986615
	256	-0.0014871	-0.000946325	0.00156196	0.000472936
	257	6.62665e-05	0.000900994	-9.95806e-05	-6.59909e-05
	258	-0.000670445	-0.00154012	-0.000329824	0.000705195
	259	-0.000672603	0.00333563	-0.000714207	-0.000477686
	260	0.00321405	-0.00290761	0.0015438	0.00162582
	261	-0.00134666	0.000199714	0.000939216	0.00235259
	262	0.000206705	-0.000539292	-0.00133888	0.00023709
	263	0.000355778	0.0028333	-0.000336007	0.000453144
	264	-0.000553769	-0.000248877	0.00101918	0.00213475
	265	-0.000620741	0.000913177	0.00213215	0.00135156
	266	-0.000774131	1.94329e-05	-0.000630379	-0.000808353
	267	-0.00185651	0.00252991	0.00118723	0.00178367
	268	-0.000108709	0.00252038	-0.000650468	-0.00104241
	269	-0.00162318	0.000830847	0.000220283	0.00228239
	270	-0.00136609	-0.000107108	-0.00023016	1.14504e-05
	271	-0.000568878	0.0012981	-0.000306264	-0.000505271
	272	0.000941277	0.000780152	-0.000668627	-0.000600092
	273	-0.000659613	0.00410853	0.00145726	0.00154782
	274	-0.000272891	0.00365689	-0.00148143	0.000320531
	275	0.00303044	0.00106104	-0.000852899	0.000114684
	276	0.00261779	0.00403573	-0.000312447	-0.00122363
	277	-0.00222377	0.00146198	-0.000102292	-0.00091876
	278	0.000863512	0.000126128	0.00050422	0.000651818
	279	0.000537287	-0.00098867	0.000472156	0.00044597
	280	0.000815986	-0.000533987	0.00147503	0.00297138
	281	0.00146196	-0.000654044	0.000584186	-0.000898348
	282	0.00199992	0.00249749	-0.00109937	-0.000460241
	283	-0.000270714	0.00293007	0.00184125	-0.00273118
	284	0.000785748	-0.00145632	0.0023817	0.00123757
	285	0.00097803	-0.00080269	0.00138076	5.4687e-05
	286	-0.00386353	0.00042568	-0.00102945	0.00169188
	287	0.0018595	0.000791941	0.00347458	0.000264741
	288	-0.000583969	0.000362409	0.000491855	-0.00329411
	289	0.00304343	0.00172341	0.000900188	0.000741258
	290	-6.97783e-05	0.000431771	-0.00045307	-0.00166292
	291	0.00109471	0.00384857	-0.00171825	-0.00231287
	292	-0.00301231	0.00127482	-0.000935577	0.000989723
	293	-0.00331693	0.00478004	-0.000703403	-0.00145886
	294	-0.00184998	0.00105681	0.00170874	0.0013108
	295	-0.000858333	-0.00032325	0.000509622	0.000127922
	296	0.00110552	-0.00137173	0.00129229	0.00136542
	297	0.00203235	0.000807169	-0.00382637	0.000560029
	298	0.00226784	0.00349449	-0.00220694	6.55123e-05
	299	0.000602138	-0.000869792	0.000359345	-0.0016503
	300	0.000837629	-0.000857217	0.00263937	0.00205199
	301	-0.000698448	0.00169747	-0.00056356	-0.00241728
	302	-0.00149997	-0.000522591	-0.000595624	-0.002934
	303	-0.00178299	-0.00369319	7.69479e-05	-0.000697261
	304	0.00022407	0.00235415	-0.000747833	-0.00136942
	305	0.000610792	0.00488674	-0.000757877	0.00128922
	306	-0.00226476	-0.000803869	0.00178639	-4.91012e-05
	307	0.00326383	0.00559715	0.00422055	0.00172132
	308	0.00308883	0.00662657	0.00528948	0.00666711
	309	0.00306507	0.00907074	0.00497116	0.012923
	310	0.00554743	0.0113381	0.00833016	0.0140717
	311	0.00740325	0.0114612	0.00691084	0.0208161
	312	0.0112467	0.0179285	0.011547	0.0258729
	313	0.00547614	0.016659	0.012682	0.0288868
	314	0.00759122	0.019501	0.0172301	0.0335884
	315	0.0122124	0.022962	0.0160089	0.0389338
	316	0.012059	0.0233725	0.0166154	0.0405044
	317	0.0152759	0.0230756	0.0182128	0.0418529
	318	0.0179527	0.0275756	0.0201185	0.0423355
	319	0.0152716	0.0298208	0.0230591	0.0450163
	320	0.0182725	0.0279323	0.0233574	0.0487186
	321	0.0180759	0.0297796	0.0231932	0.0468696
	322	0.0196509	0.0338154	0.0236676	0.0482625
	323	0.0218524	0.0317279	0.0298451	0.0497442
	324	0.0202515	0.0347247	0.0265541	0.0534909
	325	0.0240301	0.0344499	0.0282616	0.0537292
	326	0.0247625	0.0385078	0.0281415	0.0539453
	327	0.0244795	0.0337677	0.0315665	0.0526735
	328	0.0237212	0.0424456	0.0333401	0.0534891
	329	0.0267868	0.0375287	0.0324933	0.0544824
	330	0.0247322	0.0410339	0.0316906	0.055409
	331	0.0277979	0.0425938	0.0346752	0.0557805
	332	0.0298698	0.0448833	0.0357662	0.051822
	333	0.0289386	0.0452495	0.0349414	0.0590327
	334	0.0247236	0.0487548	0.0358562	0.0580941
	335	0.0297553	0.0472863	0.0402281	0.0572887
	336	0.0297964	0.0478294	0.0406805	0.0601472
	337	0.0297078	0.049522	0.0408686	0.0582093
	338	0.0295976	0.0520766	0.0430165	0.0587806
	339	0.031259	0.0527303	0.0450983	0.0596628
	340	0.0328988	0.0554839	0.0429524	0.0606117
	341	0.0334583	0.0532639	0.04259	0.05783
	342	0.0304531	0.0548901	0.0483932	0.0606441
	343	0.0343614	0.0556985	0.0452784	0.0581733
	344	0.0353963	0.0527268	0.0478447	0.0608097
	345	0.0332336	0.0560331	0.0484291	0.0588719
	346	0.0331451	0.0546309	0.0489035	0.0613084
	347	0.0378743	0.0603909	0.0485192	0.0627902
	348	0.0375697	0.057994	0.0500725	0.061252
	349	0.0336355	0.0609024	0.0508992	0.0609796
	350	0.0362043	0.0595223	0.0511975	0.0606627
	351	0.0378441	0.0577223	0.0537197	0.0639431
	352	0.0392894	0.0610948	0.0523665	0.066202
	353	0.0391576	0.0613285	0.0520041	0.0615995
	354	0.0348994	0.0622253	0.0516637	0.0605943
	355	0.0357614	0.0606241	0.0569825	0.0616986
	356	0.0394752	0.0585809	0.0535154	0.0651788
	357	0.0407477	0.0625504	0.056434	0.0643512
	358	0.038153	0.0601756	0.0558074	0.0636124
	359	0.0399656	0.0627966	0.0591223	0.0637174
	360	0.0392937	0.0639586	0.0587599	0.0656655
	361	0.0398317	0.0605007	0.0580673	0.0640829
	362	0.0408017	0.0612648	0.0603693	0.0630777
	363	0.0406699	0.0637532	0.060095	0.0635824
	364	0.0410783	0.0602731	0.0590721	0.063643
	365	0.0443168	0.0657678	0.0584014	0.062549
	366	0.0437097	0.0619562	0.0584575	0.0610996
	367	0.0415687	0.0645551	0.0616623	0.0621817
	368	0.0461683	0.0668003	0.0619606	0.0623533
	369	0.0443298	0.0642265	0.0596164	0.0639905
	370	0.0456671	0.0640181	0.0576025	0.063385
	371	0.0468964	0.0633454	0.0620405	0.065866
	372	0.0450578	0.06254	0.0610176	0.063262
	373	0.0461359	0.0644095	0.0595102	0.0631005
	374	0.0459825	0.0622999	0.062693	0.0636941
	375	0.0476439	0.064103	0.0643345	0.0656199
	376	0.0455893	0.0635409	0.0649189	0.0660358
	377	0.0481365	0.0665819	0.0635216	0.0643866
	378	0.0471837	0.064605	0.0637098	0.0664013
	379	0.0503574	0.063026	0.0640741	0.0640194
	380	0.0504417	0.0688301	0.0631392	0.0631251
	381	0.0502451	0.0637585	0.0635916	0.0625862
	382	0.0462029	0.0631079	0.0650348	0.0673988
	383	0.047605	0.0668784	0.0650468	0.0657274
	384	0.0517293	0.0624478	0.0657414	0.0650774
	385	0.0497828	0.0629688	0.0655332	0.0638501
	386	0.0499102	0.0661866	0.0645322	0.0636887
	387	0.0479205	0.0633255	0.0652048	0.0658144
	388	0.0494738	0.0630949	0.064336	0.0631438
	389	0.0497309	0.0654949	0.0647884	0.0646921
	390	0.0514571	0.0669222	0.0631488	0.0667956
	391	0.0512389	0.0678853	0.0625443	0.0649466
	392	0.0511287	0.0694895	0.0638995	0.0668725
	393	0.0544321	0.0655673	0.0635811	0.0643351
	394	0.0537602	0.0652041	0.0650905	0.0671713
	395	0.0552055	0.0676261	0.0663135	0.0637235
	396	0.0553114	0.0686114	0.0672063	0.0651164
	397	0.0527383	0.0650429	0.0674385	0.0648218
	398	0.0576619	0.0665807	0.0627162	0.0631726
	399	0.0544191	0.0639848	0.0676166	0.0651429
	400	0.0547626	0.065589	0.065889	0.0624722
	401	0.056532	0.0642753	0.0705251	0.0657304
	402	0.056033	0.0642436	0.0669038	0.0661019
	403	0.0560956	0.0643667	0.0646698	0.0628761
	404	0.0571737	0.0672751	0.0675003	0.0618265
	405	0.057366	0.0636403	0.0681949	0.0639744
	406	0.0547281	0.0642055	0.0669517	0.0659447
	407	0.0561086	0.0674897	0.0672279	0.0642511
	408	0.0554583	0.0658886	0.062946	0.0656884
	409	0.0542031	0.0635359	0.0669436	0.0651495
	410	0.0515436	0.0692737	0.0657004	0.0645661
	411	0.0539395	0.06586	0.0691916	0.065848
	412	0.0549096	0.0658062	0.0640289	0.0628887
	413	0.0563549	0.0688472	0.0654942	0.0647702
	414	0.0551645	0.0664945	0.0671796	0.0654304
	415	0.0550975	0.0663745	0.067632	0.0635147
	416	0.0576879	0.0701229	0.0659264	0.0668173
	417	0.055871	0.0645649	0.0664449	0.0645019
	418	0.055912	0.0677164	0.0680863	0.0645626
	419	0.0576814	0.0687901	0.0666009	0.064601
	420	0.0601422	0.0641384	0.0664588	0.0621524
	421	0.0549117	0.0672236	0.0648853	0.0634121
	422	0.0562707	0.0636109	0.0717675	0.0670255
	423	0.0572191	0.0611256	0.066803	0.0649323
	424	0.0550997	0.0659571	0.0674756	0.0649707
	425	0.0601962	0.0645992	0.0685225	0.0635213
	426	0.0589842	0.0671539	0.0681821	0.0656692
	427	0.0577938	0.0625906	0.0679078	0.0666625
	428	0.0623502	0.0687485	0.0673253	0.0639474
	429	0.0591073	0.0675674	0.0688346	0.0649185
	430	0.0565559	0.0638884	0.0680098	0.062803
	431	0.0586493	0.0648957	0.0691008	0.065617
	432	0.0571133	0.0657483	0.0700376	0.0625245
	433	0.0594444	0.0685461	0.0685742	0.0633179
	434	0.0620996	0.0684703	0.0663182	0.0641113
	435	0.0575389	0.0638186	0.0674972	0.0639276
	436	0.0548577	0.0677659	0.0685221	0.0680296
	437	0.0581179	0.0619427	0.0666844	0.0650481
	438	0.0617021	0.0688079	0.0694929	0.0672626
	439	0.0596907	0.0646868	0.0673909	0.0630154
	440	0.0615897	0.0681257	0.0680855	0.0666067
	441	0.0595135	0.0633856	0.0690884	0.0661344
	442	0.059857	0.0666698	0.0716547	0.0641743
	443	0.0576944	0.0634992	0.0699271	0.0650787
	444	0.0636119	0.0640644	0.06657	0.0652948
	445	0.0549247	0.0657349	0.0695767	0.061847
	446	0.060691	0.0653054	0.0669903	0.0640171
	447	0.0574481	0.0657822	0.0690061	0.0648549
	448	0.0609891	0.064181	0.0683135	0.0661368
	449	0.0554346	0.0676642	0.0718927	0.0625335
	450	0.0617626	0.0640072	0.0691081	0.0650811
	451	0.0586278	0.0677335	0.0665658	0.0639427
	452	0.0622119	0.0640987	0.0705633	0.0630485
	453	0.0573704	0.0660787	0.0690119	0.0625539
	454	0.0603496	0.0667102	0.0712259	0.0631031
	455	0.0585759	0.0654628	0.0700488	0.0632525
	456	0.0606262	0.068548	0.0701488	0.0616255
	457	0.0597166	0.0656427	0.0709095	0.0652612
	458	0.0589151	0.0674458	0.0687855	0.0648777
	459	0.0593883	0.066132	0.0718583	0.0657155
	460	0.0599694	0.0640225	0.067158	0.0621122
	461	0.0596648	0.0715951	0.06717	0.0674799
	462	0.0610669	0.0638708	0.0704189	0.066186
	463	0.065148	0.0683707	0.0679426	0.0630713
	464	0.0596367	0.0670349	0.068417	0.0641089
	465	0.059721	0.0663401	0.0683629	0.064325
	466	0.0594812	0.0675464	0.070687	0.0632087
	467	0.0587445	0.0640221	0.0683428	0.0658674
	468	0.0599089	0.0675936	0.0682667	0.0649065
	469	0.0586321	0.0697283	0.0703486	0.0631241
	470	0.0611145	0.0667567	0.064283	0.0620522
	471	0.0602913	0.0682282	0.0670475	0.0647331
	472	0.062428	0.0690587	0.0684908	0.0663037
	473	0.0603734	0.0667502	0.0700662	0.0621231
	474	0.0611707	0.0646848	0.0693735	0.0660252
	475	0.0577766	0.0651174	0.0685267	0.0649533
	476	0.057688	0.0695953	0.0679221	0.0653692
	477	0.0609697	0.0645678	0.0675597	0.0655187
	478	0.0604275	0.061132	0.0698838	0.0638695
	479	0.0574223	0.0705614	0.0709307	0.0632862
	480	0.0644632	0.0660424	0.0684324	0.0653897
	481	0.0657357	0.0634687	0.0705143	0.0626968
	482	0.0614991	0.0682118	0.0700638	0.0653777
	483	0.0625339	0.0694623	0.0699437	0.0668594
	484	0.0589238	0.066159	0.0701318	0.0644997
	485	0.0604124	0.0664811	0.0701658	0.0634278
	486	0.0644286	0.0645705	0.0691649	0.0661531
	487	0.0625901	0.0638536	0.0717312	0.0646149
	488	0.0604923	0.0689504	0.0687925	0.0633876
	489	0.0610519	0.0643208	0.0670429	0.0628709
	490	0.0591917	0.0634271	0.0687283	0.0656849
	491	0.0616093	0.0687671	0.0687403	0.0663895
	492	0.0636379	0.0674533	0.0676733	0.066539
	493	0.0607192	0.0685049	0.0685	0.0655559
	494	0.0613003	0.0674785	0.0695029	0.0658164
	495	0.061255	0.0671816	0.0694708	0.0619911
	496	0.06512	0.0661552	0.0702975	0.0667592
	497	0.0668678	0.0656594	0.0711903	0.0653321
	498	0.0607732	0.0641688	0.0694407	0.0643268
	499	0.0642709	0.0663477	0.0693206	0.0654311
	500	0.0612442	0.0647023	0.0672847	0.0664688
	501	0.0644611	0.0661075	0.0703354	0.0630875
	502	0.0625361	0.0702096	0.0708538	0.065835
	503	0.0616266	0.0644085	0.0693244	0.0661843
	504	0.0651675	0.0680684	0.07112	0.0649792
	505	0.0649709	0.0684126	0.0688199	0.0627749
	506	0.0634349	0.062943	0.0662776	0.0681426
	507	0.0587445	0.0704935	0.0684695	0.0649834
	508	0.0634305	0.0656872	0.0671383	0.066554
	509	0.0617432	0.0670703	0.0673484	0.0655043
	510	0.0619571	0.0682102	0.0663695	0.0661201
	511	0.0614149	0.0668965	0.0685835	0.0654035
	512	0.063638	0.0662238	0.0698726	0.0664412
	513	0.0605248	0.0676069	0.0700607	0.0660799
	514	0.0622077	0.068791	0.071526	0.0642308
	515	0.0636747	0.0669247	0.0681249	0.0673114
	516	0.0621386	0.0675783	0.0709114	0.0657288
	517	0.0645346	0.0656456	0.0678406	0.0646347
	518	0.0619615	0.0688634	0.0700105	0.0657834
	519	0.0662802	0.0665108	0.0691857	0.0627353
	520	0.0622596	0.071077	0.0686032	0.0657936
	521	0.0606155	0.0658948	0.0724466	0.0643887
	522	0.0634867	0.0712127	0.0735376	0.0632946
	523	0.0650617	0.0645716	0.0705548	0.0658644
	524	0.0648867	0.0690273	0.0678363	0.0651257
	525	0.0618383	0.0639778	0.0689053	0.062988
	526	0.0624195	0.0680135	0.0710972	0.0672898
	527	0.0656796	0.0653735	0.0677842	0.0647302
	528	0.0619615	0.0660713	0.0691394	0.062104
	529	0.061268	0.0654428	0.0693715	0.0637412
	530	0.0623676	0.0681522	0.0686789	0.0673768
	531	0.062063	0.0650259	0.0683385	0.0630852
	532	0.0618448	0.068929	0.0670513	0.0644781
	533	0.0647809	0.0645205	0.0698378	0.0687133
	534	0.0604146	0.0672741	0.0692332	0.0640442
	535	0.0678876	0.0673972	0.0699499	0.065526
	536	0.0645151	0.0694656	0.071261	0.0672742
	537	0.063584	0.0691908	0.0674635	0.0664244
	538	0.0629337	0.0660865	0.0697876	0.06724
	539	0.063126	0.065878	0.0676416	0.066479
	540	0.0623677	0.0652717	0.0667508	0.064519
	541	0.0656062	0.0703243	0.0709245	0.065712
	542	0.0641565	0.0639042	0.0675454	0.0663944
	543	0.063571	0.0691778	0.0712127	0.0670546
	544	0.0659238	0.0635093	0.0676575	0.0663158
	545	0.0658568	0.0667935	0.0697613	0.0649775
	546	0.0603455	0.0688398	0.0691788	0.0643275
	547	0.062547	0.0638786	0.0745856	0.0640106
	548	0.0635603	0.0725123	0.0680136	0.0654924
	549	0.0622834	0.0669322	0.0697211	0.0650867
	550	0.0621084	0.0651322	0.0694248	0.0642813
	551	0.0638994	0.0685932	0.0665963	0.0648082
	552	0.06353	0.06865	0.0695589	0.0616713
	553	0.0637439	0.0679994	0.0707599	0.0652626
	554	0.0616893	0.0637677	0.0737006	0.0684319
	555	0.064042	0.0695498	0.0684057	0.0667605
	556	0.0634134	0.0660255	0.0725575	0.065289
	557	0.0622878	0.0685802	0.0706097	0.0631735
	558	0.066196	0.0665591	0.0681774	0.0633673
	559	0.0653297	0.0663948	0.0675949	0.0651599
	560	0.0637936	0.0683969	0.0711961	0.0626447
	561	0.0615014	0.0661989	0.0703053	0.0652368
	562	0.0639621	0.068201	0.0733119	0.0666075
	563	0.064068	0.064102	0.0681052	0.0633151
	564	0.0644763	0.0646008	0.066862	0.0629316
	565	0.0635236	0.0689461	0.070177	0.0641025
	566	0.0601511	0.0644934	0.0699027	0.064474
	567	0.0637353	0.0706512	0.0662594	0.0631135
	568	0.0641004	0.0683427	0.0696404	0.0636848
	569	0.061873	0.064089	0.0705332	0.0636122
	570	0.0637288	0.0643668	0.0691139	0.067159
	571	0.0645692	0.0667447	0.0709755	0.0637112
	572	0.0601598	0.067332	0.070503	0.066281
	573	0.0655371	0.0697762	0.0665955	0.0678072
	574	0.0649732	0.0684403	0.0681268	0.0656029
	575	0.0651007	0.0677676	0.0684691	0.065397
	576	0.0638887	0.0679349	0.0690536	0.0651024
	577	0.0629791	0.0704454	0.066247	0.0629202
	578	0.0634739	0.063738	0.0712575	0.0618262
	579	0.0655242	0.0684369	0.067372	0.0634856
	580	0.0664078	0.0692452	0.0677583	0.0662774
	581	0.0606372	0.065522	0.0685409	0.0652722
	582	0.0619962	0.0668609	0.0701824	0.0631789
	583	0.064176	0.0677798	0.0716697	0.0649049
	584	0.0630072	0.0702682	0.069854	0.0661202
	585	0.0651007	0.0645997	0.0683246	0.0676686
	586	0.0632838	0.0650544	0.0695697	0.0654643
	587	0.0667816	0.0688469	0.0683045	0.0635708
	588	0.0655479	0.0693679	0.0713112	0.0667846
	589	0.0668637	0.0652026	0.071103	0.0654019
	590	0.0646794	0.0687962	0.0686928	0.0646631
	591	0.0629489	0.0698257	0.0692552	0.0645905
	592	0.0661874	0.065793	0.0705223	0.068537
	593	0.0637656	0.0626224	0.0706224	0.0644674
	594	0.0666152	0.0662823	0.069071	0.0647945
	595	0.0624218	0.067577	0.0695674	0.0637671
	596	0.06404	0.0659759	0.0692931	0.067536
	597	0.0630872	0.0658779	0.0694372	0.0621341
	598	0.0667578	0.0681674	0.067005	0.0644596
	599	0.0627156	0.0680031	0.07043	0.0688947
	600	0.0638801	0.064722	0.0714549	0.0632264
	601	0.0658656	0.0662819	0.0679437	0.0659516
	602	0.0673325	0.0686598	0.0720514	0.0635474
	603	0.0649322	0.0652902	0.0707201	0.0606547
	604	0.0644332	0.063247	0.0689485	0.0576066
	605	0.0625298	0.065647	0.0697532	0.0609758
	606	0.0608209	0.0629848	0.0692807	0.0580165
	607	0.0652045	0.0654069	0.0672449	0.0555457
	608	0.0625017	0.0621036	0.0694368	0.0526308
	609	0.0627804	0.0588004	0.0685239	0.0544013
	610	0.0642474	0.0605151	0.0647485	0.0555277
	611	0.064094	0.065214	0.0668083	0.0513249
	612	0.0628172	0.0626845	0.0669084	0.0511857
	613	0.0632039	0.0583865	0.0635733	0.0497363
	614	0.0605012	0.0587085	0.0637394	0.0480872
	615	0.0612336	0.0609759	0.0659754	0.0469043
	616	0.0648178	0.0603253	0.0663617	0.0462987
	617	0.0634977	0.0569557	0.0617936	0.0436281
	618	0.0609895	0.0595104	0.0629726	0.0453985
	619	0.0620891	0.0578872	0.062368	0.0400632
	620	0.0631456	0.0588282	0.0643177	0.0417004
	621	0.0594275	0.0555029	0.0605203	0.0432932
	622	0.0620826	0.055007	0.0620076	0.0404005
	623	0.0604602	0.0513059	0.0603681	0.0367529
	624	0.0619055	0.0590775	0.0620536	0.038923
	625	0.0583818	0.0546248	0.0602159	0.0379844
	626	0.0594167	0.0515868	0.0596113	0.0356246
	627	0.0594145	0.050693	0.0598875	0.0373062
	628	0.0591099	0.0546846	0.0585122	0.0335697
	629	0.0596262	0.0549182	0.0553754	0.0324756
	630	0.059408	0.0510181	0.0574132	0.0336243
	631	0.0594491	0.0526223	0.0600015	0.0320862
	632	0.0592957	0.0513528	0.0569527	0.0309477
	633	0.0553183	0.0539075	0.0576252	0.0313858
	634	0.0578007	0.0520853	0.056316	0.0305138
	635	0.0573016	0.0484505	0.0572969	0.0287314
	636	0.0574723	0.0490599	0.0562299	0.029014
	637	0.0570164	0.0484756	0.057541	0.0277201
	638	0.0570143	0.0490851	0.0562758	0.0276253
	639	0.0587189	0.0521482	0.0561117	0.0279302
	640	0.0566859	0.0470323	0.0529308	0.0286347
	641	0.0585201	0.0464922	0.0548144	0.0255866
	642	0.0518854	0.0473006	0.0547824	0.0291335
	643	0.0563121	0.0485953	0.0535172	0.0246198
	644	0.0560291	0.0473921	0.0524061	0.023015
	645	0.0555733	0.0484436	0.0535631	0.0270948
	646	0.0548149	0.044212	0.0504483	0.0249571
	647	0.0590689	0.0447108	0.0516493	0.0219756
	648	0.0543785	0.0433087	0.0552506	0.0247896
	649	0.0532962	0.044117	0.048018	0.0196764
	650	0.0565779	0.0431349	0.0527863	0.0235786
	651	0.0550202	0.042838	0.0519395	0.0195756
	652	0.0551261	0.04568	0.0494852	0.0241217
	653	0.0521425	0.0439242	0.0500036	0.0181869
	654	0.0548841	0.0461252	0.050434	0.0212008
	655	0.0558109	0.0438609	0.0507983	0.0179084
	656	0.0544909	0.0417514	0.0497533	0.021322
	657	0.0563467	0.0423829	0.0502717	0.0186736
	658	0.0519372	0.0399197	0.0492928	0.0176239
	659	0.0546789	0.0406175	0.0486002	0.0201271
	660	0.0525595	0.0367838	0.0485901	0.0182337
	661	0.0520172	0.0378132	0.046334	0.0173395
	662	0.0525551	0.0391742	0.0465662	0.0188434
	663	0.051516	0.0409773	0.0489784	0.0130863
	664	0.054344	0.036392	0.0500473	0.0145236
	665	0.0523974	0.0382614	0.046426	0.0168714
	666	0.0507965	0.0357318	0.0459535	0.014334
	667	0.0509672	0.0366728	0.0468243	0.0171036
	668	0.0513539	0.0379233	0.0440838	0.0151436
	669	0.0519135	0.0379801	0.0452628	0.0192678
	670	0.0523866	0.0356937	0.0440637	0.0152648
	671	0.0494247	0.0335621	0.0450886	0.011173
	672	0.0512157	0.0321157	0.0441977	0.0168738
	673	0.0495068	0.0326588	0.0441877	0.0116717
	674	0.0516867	0.0347051	0.0420857	0.0145524
	675	0.0515117	0.0349166	0.045709	0.0128366
	676	0.0515959	0.0307071	0.0451925	0.012009
	677	0.0515506	0.0361797	0.0430025	0.0141792
	678	0.050641	0.0375628	0.0414731	0.0140177
	679	0.0505524	0.0356301	0.0424979	0.0140561
	680	0.051112	0.0338079	0.0416732	0.0149383
	681	0.0490358	0.0325163	0.041575	0.0115127
	682	0.0491201	0.0337667	0.043767	0.0115289
	683	0.052661	0.0327182	0.0408283	0.0124778
	684	0.0476034	0.0333277	0.0379336	0.0125384
	685	0.0484439	0.0277034	0.0419312	0.00798028
	686	0.0483985	0.0312307	0.0399614	0.0113051
	687	0.0487636	0.0274191	0.0386081	0.0124538
	688	0.0496904	0.0296643	0.0380036	0.0132249
	689	0.0469661	0.0298095	0.041803	0.0116646
	690	0.0510688	0.0296452	0.0399432	0.00999317
	691	0.0484957	0.0272483	0.038612	0.0100316
	692	0.0500923	0.0267967	0.0396809	0.0113801
	693	0.0487723	0.0247977	0.0389442	0.0107524
	694	0.0496559	0.026645	0.0366441	0.00721572
	695	0.0504531	0.0260828	0.0384837	0.00976333
	696	0.0463677	0.0252112	0.0396848	0.00767003
	697	0.0468192	0.0247153	0.0379572	0.0112169
	698	0.0463202	0.0278448	0.0394005	0.00756921
	699	0.0485865	0.0266857	0.0382454	0.00640853
	700	0.050183	0.0268752	0.038918	0.00862306
	701	0.0456655	0.0235498	0.0406035	0.00761782
	702	0.0467436	0.0246456	0.037907	0.00694566
	703	0.0461149	0.0285487	0.0341756	0.00844963
	704	0.0438659	0.0255991	0.0348481	0.010975
	705	0.0469532	0.0255012	0.03693	0.0100808
	706	0.0463461	0.0252485	0.0368319	0.00920881
	707	0.0429304	0.0233379	0.0338712	0.00584981
	708	0.0449375	0.0232621	0.0375825	0.00542191
	709	0.0461668	0.022302	0.0366036	0.00528268
	710	0.0443282	0.0242378	0.0346117	0.00720854
	711	0.044002	0.0223272	0.0333025	0.0086903
	712	0.0468517	0.0240418	0.0356926	0.00668582
	713	0.0454668	0.0255576	0.036123	0.0082786
	714	0.0454647	0.0241996	0.0359588	0.00642956
	715	0.0434533	0.0210069	0.0342092	0.00593505
	716	0.0448122	0.022589	0.0327678	0.0049076
	717	0.0470785	0.0229995	0.0335946	0.00787711
	718	0.0436196	0.0223268	0.0324395	0.00569499
	719	0.0424292	0.0227372	0.0340809	0.00768747
	720	0.0436153	0.0244519	0.032023	0.00617151
	721	0.0438724	0.0223203	0.0318588	0.00594346
	722	0.0430061	0.0211392	0.0313203	0.00682567
	723	0.045186	0.0192065	0.0350537	0.00635336
	724	0.0434555	0.0218054	0.0345372	0.00312759
	725	0.0426755	0.0241832	0.0316645	0.00556417
	726	0.0439912	0.0218305	0.0313242	0.00622433
	727	0.0426712	0.0221305	0.0336262	0.00322062
	728	0.0455857	0.0191809	0.0317885	0.00434709
	729	0.0429262	0.0210946	0.0301931	0.0060731
	730	0.0472881	0.0214166	0.0330236	0.00380216
	731	0.0442181	0.0228218	0.0309216	0.00444012
	732	0.045253	0.0184797	0.0293482	0.00756507
	733	0.0436737	0.022228	0.0316943	0.00744804
	734	0.04015	0.0193448	0.030363	0.00708675
	735	0.0416601	0.0200205	0.0305291	0.00454935
	736	0.0403401	0.0180878	0.0316641	0.00789635
	737	0.0438595	0.0167078	0.0299586	0.0047372
	738	0.0435981	0.0169414	0.030477	0.00384299
	739	0.0398367	0.0196287	0.0274722	0.00408124
	740	0.0396617	0.0186466	0.0286293	0.00551859
	741	0.042425	0.0164486	0.0279586	0.00184871
	742	0.042574	0.0184728	0.0264072	0.0043075
	743	0.0436305	0.0173138	0.028511	0.00392401
	744	0.0439308	0.0159116	0.0309012	0.00407345
	745	0.0428484	0.0159684	0.0300544	0.00422289
	746	0.0411179	0.0171525	0.0300003	0.00188533
	747	0.0410509	0.0119704	0.0298801	0.00589849
	748	0.0390179	0.018283	0.0282847	0.00396063
	749	0.0392966	0.0180966	0.0288251	0.00411007
	750	0.0415413	0.0162302	0.0261066	0.00290498
	751	0.0396596	0.0165523	0.0273957	0.00227723
	752	0.0409105	0.0154375	0.0285968	0.0025599
	753	0.0399793	0.0171964	0.0264949	0.00219862
	754	0.0422241	0.0154405	0.0283345	0.0029476
	755	0.0418762	0.0160941	0.026717	0.0012762
	756	0.0392815	0.0152225	0.0253197	0.00275796
	757	0.0429305	0.0158098	0.0270272	0.00221903
	758	0.0401414	0.0141203	0.0276557	0.000703069
	759	0.0387565	0.0138455	0.0263685	0.00562665
	760	0.0366371	0.012996	0.026931	0.00553183
	761	0.040675	0.0147991	0.0260842	0.00232826
	762	0.0382316	0.0127779	0.0258099	0.00125641
	763	0.0382942	0.0128347	0.0284202	0.00198318
	764	0.0414247	0.0155442	0.0257238	0.0024435
	765	0.0376202	0.014142	0.0236218	0.00472464
	766	0.0391087	0.0102198	0.0269588	0.00358617
	767	0.0403164	0.0126198	0.0241743	0.00151508
	768	0.0375705	0.0133397	0.0257497	0.00561706
	769	0.0370282	0.0129765	0.0248368	0.000770304
	770	0.0370477	0.0111101	0.025113	0.00387305
	771	0.0386226	0.013488	0.0236056	0.00613199
	772	0.0391822	0.0144511	0.0215037	0.00348356
	773	0.03918	0.0138005	0.0217579	-0.000341755
	774	0.0374063	0.0119562	0.0242801	0.00702441
	775	0.0399319	0.0123446	0.0246444	0.00393187
	776	0.0396056	0.0092182	0.0226966	0.0023715
	777	0.0389337	0.0109329	0.0244041	0.00469706
	778	0.0368143	0.00950861	0.0214654	0.00218186
	779	0.0384541	0.0138317	0.0203544	0.00257555
	780	0.0339366	0.0127611	0.0226344	0.00376864
	781	0.0363326	0.00901581	0.0224702	0.00254135
	782	0.0345588	0.0132284	0.023341	0.00135847
	783	0.0357233	0.0103673	0.0224942	0.0027292
	784	0.0381409	0.00914196	0.0221318	0.00250114
	785	0.0331913	0.0110998	0.0225181	0.00194001
	786	0.0348095	0.0121071	0.0227063	0.000224203
	787	0.038372	0.00935653	0.0217934	0.00410413
	788	0.0354533	0.0107175	0.019185	0.00134467
	789	0.0359696	0.0114596	0.0212889	0.00717867
	790	0.0351897	0.012489	0.0194292	0.00339777
	791	0.037564	0.011131	0.0207623	0.00150432
	792	0.0372594	0.010392	0.0201798	0.00200904
	793	0.0362851	0.0122173	0.0200816	0.00186981
	794	0.0351163	0.00774244	0.0198294	0.00190822
	795	0.0355894	0.00874976	0.020524	0.00234633
	796	0.0354144	0.0104423	0.0209764	0.00171858
	797	0.0376159	0.00921702	0.0186322	-8.60518e-05
	798	0.0373761	0.0119707	0.021749	0.00192863
	799	0.0321024	0.00860111	0.0199553	0.00185602
	800	0.0345416	0.00996211	0.0197911	0.000917394
	801	0.0318389	0.0109252	0.0178654	0.00115565
	802	0.0339107	0.00897042	0.0188682	0.00194904
	803	0.0331524	0.0100883	0.0178453	0.0026092
	804	0.0344249	0.00928294	0.0196849	0.000626931
	805	0.0323487	0.0100029	0.0185518	0.000754163
	806	0.0346583	0.00807019	0.0194226	0.000259647
	807	0.0327765	0.00792803	0.0203594	0.002563
	808	0.0315861	0.00723323	0.0187859	0.00220171
	809	0.0355808	0.0059637	0.0193925	-0.00193447
	810	0.0341959	0.00809839	0.0182814	0.00201207
	811	0.0366567	0.00895097	0.0154969	0.00167299
	812	0.0352502	0.0109309	0.0131527	2.38007e-05
	813	0.0318562	0.0072519	0.0151905	-0.000714974
	814	0.0330423	0.0110887	0.0190119	0.00318716
	815	0.0309013	0.00858127	0.0172183	0.00406937
	816	0.0340101	0.00684752	0.0144557	-0.000932821
	817	0.0340296	0.00878326	0.0188056	0.00181464
	818	0.031759	0.00696109	0.0155807	0.00411799
	819	0.0300284	0.0116379	0.0163413	0.00360127
	820	0.0337639	0.0103905	0.0152964	0.00144135
	821	0.0340858	0.00593776	0.0162992	0.00165741
	822	0.0326793	0.00895666	0.0177645	0.00216213
	823	0.0314889	0.00877029	0.0137469	0.00233377
	824	0.0296504	0.0072797	0.0140011	0.00150618
	825	0.0313118	0.00782281	0.0149158	0.000811812
	826	0.0305318	0.00883012	0.0156325	0.000250679
	827	0.0337272	0.00583637	0.0164812	0.00182126
	828	0.0349132	0.00618053	0.0158326	0.00143777
	829	0.0345222	0.0094868	0.014171	0.0015872
	830	0.0300911	0.00817305	0.0159446	0.000271091
	831	0.0332	0.00442772	0.013072	0.00157521
	832	0.0330466	0.00788873	0.0152639	0.00134715
	833	0.0350537	0.00840973	0.0146373	0.0019407
	834	0.030817	0.00767072	0.0138346	0.000269298
	835	0.0295402	0.00651171	0.0147273	0.00039653
	836	0.0316769	0.00544113	0.0141227	-0.000386656
	837	0.0342889	0.00346422	0.00893802	0.00287153
	838	0.034546	0.00544417	0.0128695	0.000178683
	839	0.0308279	0.0089936	0.0146651	-0.000204807
	840	0.0317547	0.00690617	0.0144349	0.0010549
	841	0.0314069	0.00820086	0.0135661	0.000493764
	842	0.0302165	0.00547237	0.0129835	-0.0010222
	843	0.0317482	0.00482178	0.0129955	0.00296876
	844	0.0305578	0.00724384	0.0135359	0.00222998
	845	0.0327809	0.00506799	0.0120946	0.00189091
	846	0.0315257	0.00592057	0.0121506	0.00181829
	847	0.0316748	0.0053363	0.0128672	0.00343328
	848	0.0292961	0.00663098	0.0103249	-0.00123584
	849	0.0288187	0.00410144	0.0132215	0.000801051
	850	0.0298751	0.00389297	0.0145767	0.00228281
	851	0.0304131	0.00881293	0.0116159	0.0026765
	852	0.0317288	0.00743287	0.0142703	0.000227919
	853	0.0316834	0.00569912	0.0130932	0.00246466
	854	0.0303418	0.00520327	0.0105729	0.000238125
	855	0.0331914	0.00481795	0.0110693	0.00100931
	856	0.0316769	0.00613474	0.011852	0.000958901
	857	0.0298384	0.00692101	0.0114676	0.003884
	858	0.03258	0.00304304	0.0120741	3.64842e-05
	859	0.0302446	0.00557562	0.0113594	0.00356113
	860	0.0269585	0.00671557	0.0138817	0.000779465
	861	0.0297001	0.0052692	0.0124183	0.00239445
	862	0.0314479	0.00561335	0.0113293	-0.000276184
	863	0.0299983	0.0063333	0.0107247	9.5307e-05
	864	0.0298881	0.00411323	0.00849066	-0.000710084
	865	0.0326297	0.00518686	0.0109248	0.000705056
	866	0.0279826	0.00542049	0.0102982	0.000765673
	867	0.0265545	0.00494675	0.0105524	0.00366857
	868	0.0310461	0.00398669	0.0121498	0.00406226
	869	0.0281057	0.00245189	0.0138353	0.00261292
	870	0.0294215	0.00200026	0.0107645	0.000408594
	871	0.0302187	0.00356021	0.0117013	0.00513233
	872	0.0305838	0.004877	0.0132547	0.00179553
	873	0.0292421	0.00320957	0.0113729	0.00407668
	874	0.0284622	0.00450425	0.00913889	0.00244969
	875	0.0313767	0.00551157	0.0119474	0.00195517
	876	0.0278314	0.00479467	0.0110566	0.00108317
	877	0.0302489	0.00398934	0.0121035	0.00147686
	878	0.0258178	0.00528403	0.00907669	0.00213702
	879	0.0253404	0.00540713	0.0103878	0.000798703
	880	0.0293351	0.00243549	0.00998144	-0.00118357
	881	0.0294193	0.00423859	0.0121514	-0.0009009
	882	0.0305838	0.0064396	0.00872823	0.00193538
	883	0.0273194	0.00322479	0.00869617	-2.48146e-06
	884	0.0275549	0.00319316	0.00868613	8.03401e-05
	885	0.0266237	0.00338258	0.00810356	0.00162871
	886	0.0290845	0.00410252	0.00989915	0.00295503
	887	0.0294064	0.0024572	0.00808347	-0.00355712
	888	0.0269197	0.0038403	0.0110681	0.00201041
	889	0.0293156	0.000890763	0.00938458	0.00158251
	890	0.0266561	0.00178755	0.0093305	0.000710501
	891	0.0285336	0.00288329	0.00775704	-0.00080546
	892	0.0277968	0.00453166	0.012151	0.000853939
	893	0.029091	0.00284213	0.0109739	-0.000129094
	894	0.0280086	0.0036726	0.00823336	0.000375628
	895	0.025846	0.00308833	0.00980875	-0.000940485
	896	0.0270537	0.00383038	0.00731046	0.00116302
	897	0.0285854	0.0036219	0.011242	0.000202192
	898	0.0287993	0.00294921	0.0109457	0.00283862
	899	0.0285379	0.00455337	0.010231	0.000811941
	900	0.0242148	0.00441121	0.00909793	0.0022937
	901	0.0245151	0.00225746	0.00765659	-0.000110476
	902	0.028337	0.00430373	0.00951824	0.000971585
	903	0.0262824	0.00214998	0.00924396	-0.00332004
	904	0.0257833	0.00167624	0.0078907	0.00147031
	905	0.0273799	0.00356777	0.0106992	-0.00239942
	906	0.0282851	0.00517193	0.0106011	-7.2424e-06
	907	0.028607	0.00363713	0.0114278	0.000675123
	908	0.0253858	0.00519708	0.0110654	-0.000108063
	909	0.0233096	0.00452439	0.00958005	-0.00284532
	910	0.0257704	0.00217169	0.00725791	-0.00129694
	911	0.0269565	0.000393736	0.00854704	-0.00378994
	912	0.0241241	0.00122421	0.00805256	-0.000664989
	913	0.0234738	0.00324837	0.00956189	-0.000848631
	914	0.0259562	0.0018241	0.00928761	0.00132149
	915	0.0222165	0.00453353	0.00982806	-0.000127856
	916	0.0254118	0.00348505	0.00928954	-0.00521887
	917	0.0222121	0.00279025	0.00857486	0.00059292
	918	0.0249321	0.00143229	0.00719958	-0.00138935
	919	0.0244547	0.00285961	0.00679317	0.000447689
	920	0.0244741	0.00411009	0.0101962	-0.000446523
	921	0.0231541	0.000983703	0.00631067	0.00143493
	922	0.0241673	0.00302997	0.00735758	9.66104e-05
	923	0.0250726	0.00346255	0.00787601	-0.000220264
	924	0.0268636	0.00261301	0.0094514	0.0017056
	925	0.0239016	0.00357612	0.00809814	-0.000609753
	926	0.0270969	0.00292554	0.0080881	-0.00179263
	927	0.0218017	0.00209811	0.00415851	0.000333076
	928	0.0227717	0.00310542	0.00782579	0.00212571
	929	0.0232016	0.00579275	0.0103921	0.00174222
	930	0.0245174	0.00339584	0.00809196	0.000959031
	931	0.0241263	0.0025242	0.00513125	0.000819799
	932	0.0230655	0.00200625	0.0057818	3.66135e-05
	933	0.0251806	0.00387567	0.00588185	0.000230462
	934	0.0266908	0.00280509	0.00318538	0.0020453
	935	0.0240745	0.000739758	0.00568561	0.00128432
	936	0.0259735	0.00468709	0.00488285	0.000612158
	937	0.0259497	0.00149439	0.005093	0.0024714
	938	0.0261852	9.22185e-05	0.00508296	0.0020435
	939	0.0228128	0.00233743	0.00568947	0.000283285
	940	0.0274556	0.00504686	0.00836585	0.00271987
	941	0.023435	0.00395417	0.00723279	0.000737597
	942	0.0272352	0.00195516	0.00387572	0.000664981
	943	0.0251806	0.00123826	0.00390972	-0.000229231
	944	0.0244223	0.00180347	0.00484653	0.0011637
	945	0.0239449	0.00119709	0.00756695	-0.00146252
	946	0.0241371	0.000259138	0.00907628	0.000929652
	947	0.0213264	0.00318962	0.00682021	0.0019673
	948	0.0234415	0.00136745	0.00830751	0.00160602
	949	0.0247572	-0.00113998	0.00389349	0.00413142
	950	0.0237396	0.00271892	0.00610746	-0.000582103
	951	0.0237159	0.00235571	0.0050845	0.00214315
	952	0.0245995	0.00225776	0.0041276	0.00244803
	953	0.0245325	0.000921906	0.00775083	-0.00155493
	954	0.0222619	0.00199554	0.00507638	0.00254705
	955	0.0232103	0.00313549	0.0042516	0.00123094
	956	0.0237051	0.00186595	0.00225977	0.000603191
	957	0.024848	0.00240906	0.00579493	-0.00171216
	958	0.0242193	0.003129	0.00371501	0.00261188
	959	0.0252973	0.00017946	0.00579686	0.00156223
	960	0.0207582	0.00264573	0.00292423	0.000823451
	961	0.0233054	0.00316673	0.00482991	0.00137258
	962	0.0221366	0.000570872	0.00345463	0.00245464
	963	0.0204709	-0.000256555	0.00296015	0.00340347
	964	0.0227156	0.000507602	0.0040511	-0.00186519
	965	0.0230159	0.000277019	0.00626507	-0.000494456
	966	0.0272698	-0.000196724	0.00403101	0.000387757
	967	0.0235733	0.000788487	0.00595872	0.00271332
	968	0.0218212	0.00102212	0.00381274	0.00341789
	969	0.0223591	0.000150478	0.00565237	-0.00142887
	970	0.0217305	0.00345675	0.00403487	0.00109653
	971	0.0197623	0.00302722	0.00525794	0.000335553
	972	0.0233033	-0.00142549	0.00795635	0.00223921
	973	0.0232795	0.00196921	0.00618471	0.000456786
	974	0.0229749	0.00134073	0.00309188	0.00564683
	975	0.0222382	0.000336457	0.00519575	0.00157726
	976	0.0210046	-0.00119834	0.00269745	-0.000493836
	977	0.0201814	0.0015774	0.00480132	0.000366171
	978	0.0203305	0.0029163	0.00291958	0.00147044
	979	0.024282	-0.00080693	0.00326186	0.00224162
	980	0.0194188	0.000819336	0.00353807	0.00265752
	981	0.0207993	0.00134033	0.00260319	0.00163008
	982	0.0214669	0.00230344	0.0034299	-0.00241729
	983	0.0217672	-0.00113242	0.0023629	0.00148485
	984	0.02237	0.000317004	-2.52907e-05	5.77095e-05
	985	0.0189327	-0.000864109	0.00399431	0.00271635
	986	0.0210262	0.00140321	0.00145197	-0.000131932
	987	0.0219314	0.00302948	0.00190435	0.000217353
	988	0.0182565	-3.05901e-05	0.00334761	0.00229865
	989	0.0209333	0.00265673	0.00188426	0.00280338
	990	0.0226811	0.0018072	0.00323945	-0.00202118
	991	0.0218364	0.00131135	0.00263486	-0.000472805
	992	0.0212077	0.000483924	0.00062101	-0.000678653
	993	0.018829	-0.000719295	0.00439839	0.00200219
	994	0.0198639	0.0018354	0.00403602	-0.00137902
	995	0.0211364	0.000720599	0.00466456	0.0015905
	996	0.0201188	0.00230265	0.00157173	0.000518641
	997	0.0217586	-0.000735309	0.00510689	0.00126762
	998	0.0187966	-0.00322064	0.0047225	0.000395615
	999	0.0208901	0.000174056	0.00257653	0.00218825
	1000	0.0200886	0.000761371	0.00437212	0.00253753
	1001	0.0216851	0.00358133	0.00332714	-0.000754855
	1002	0.0203651	-0.000893485	0.00153348	0.00128203
	1003	0.0193475	-0.000571435	0.0045842	0.000565464
	1004	0.0194102	0.000413776	0.00105097	0.00180296
	1005	0.0194729	-0.000258914	0.00297868	0.00252974
	1006	0.0206373	0.000991561	0.00155936	0.00134686
	1007	0.0205272	-0.00151587	0.00461008	0.000918956
	1008	0.0195096	0.00280725	0.00521659	0.00155691
	1009	0.0199395	0.00262087	0.00263022	0.000374029
	1010	0.0201534	-0.000969724	0.00195958	0.000345824
	1011	0.0200864	0.00136391	0.00364507	0.00187199
	1012	0.0177078	-0.00149721	0.00634347	0.00195481
	1013	0.0197797	0.00253854	0.00329468	0.00239292
	1014	0.0170337	0.000362688	0.00449573	-0.000255513
	1015	0.0178741	0.000220526	0.00371499	-6.16649e-05
	1016	0.0189954	0.00122784	0.0044316	0.0014645
	1017	0.0219531	-0.00105854	0.00250583	0.000414853
	1018	0.0196392	-0.000692278	0.00179114	0.00256277
	1019	0.0208685	0.000513987	0.000547986	0.00255677
	1020	0.0188572	-0.00126397	0.00201327	0.00159594
	1021	0.0197192	-0.00122929	0.00367674	-0.00020869
	1022	0.0217046	0.0013033	0.00113441	0.00216128
	1023	0.0196284	-0.0022652	0.00246758	-0.00119772
	1024	0.0178763	0.00130634	0.0021933	0.0013943
	1025	0.0196673	0.000390491	0.00185295	-3.28405e-05
	1026	0.0198164	0.00141991	0.00212917	-1.66349e-05
	1027	0.0180211	0.000481958	0.00194296	0.00119866
	1028	0.0204386	-1.38892e-05	0.00109616	0.00159235
	1029	0.0197019	-0.000797106	-3.68967e-05	0.00238575
	1030	0.0159406	5.54725e-05	0.000635676	0.000447883
	1031	0.0152471	0.000908051	0.0029157	0.000663937
	1032	0.0185936	0.000876416	0.000571547	-3.04277e-05
	1033	0.0166686	0.00285637	-0.000935851	-0.000969051
	1034	0.0196263	0.00176368	0.000419338	0.00357704
	1035	0.0196025	-0.00123008	0.0037343	0.0038375
	1036	0.0215232	-0.000664867	0.00108187	0.00161097
	1037	0.016768	-0.000608081	0.00188656	-0.000970844
	1038	0.020309	-0.00170077	7.08816e-05	-0.000266274
	1039	0.0149921	-0.00120188	0.00171233	0.0033694
	1040	0.0189436	-0.00103457	0.00123987	0.00156477
	1041	0.0189198	-0.00144199	0.00255102	0.000803788
	1042	0.0166276	0.000847433	0.00317955	0.00177482
	1043	0.0180946	0.00216422	0.00237679	-0.00145095
	1044	0.0156511	-5.58406e-05	-0.00117846	0.00438305
	1045	0.0164699	-0.00207696	0.00229064	0.00240078
	1046	0.0157764	-0.00118017	0.000761222	0.0020617
	1047	0.0161199	-0.000217062	0.00297519	0.000678968
	1048	0.0175221	0.00134289	0.000917292	0.00482536
	1049	0.0192483	0.000382828	0.001744	0.0020437
	1050	0.0152493	0.00105856	0.000346705	-0.00107105
	1051	0.0141237	0.000916402	0.000336661	0.0003663
	1052	0.0174918	0.000707924	-0.000686299	0.0012041
	1053	0.0164094	-0.000627927	-7.97864e-05	0.00235278
	1054	0.0158023	-0.00249431	0.000460666	0.00547773
	1055	0.0154113	-0.00146488	-1.17959e-05	0.00198549
	1056	0.0155172	-0.00087757	0.00171773	0.00360048
	1057	0.0144996	0.000815012	0.00175173	-0.00213449
	1058	0.0167443	0.000694955	0.000684727	-0.00158535
	1059	0.0179952	0.000597004	0.0017977	0.00109549
	1060	0.0187708	-0.000517794	0.00165553	0.000756409
	1061	0.017494	-0.000438902	-0.000512461	0.00174965
	1062	0.0167141	-0.0015537	0.00110697	-0.000587909
	1063	0.0165607	-0.000236908	-0.00134729	-0.000460676
	1064	0.0163857	-0.000135911	-0.000982992	0.000243894
	1065	0.0170749	-0.00248861	-0.000134261	0.000371126
	1066	0.0165542	-0.00123813	0.000582351	0.00147539
	1067	0.0163144	-0.00157924	0.000704426	0.00251304
	1068	0.0138709	-0.00176562	0.00254405	-2.43633e-05
	1069	0.0159428	-0.000161456	-8.63597e-05	0.00370013
	1070	0.0165024	-0.000104669	0.00190741	0.00138478
	1071	0.0179477	0.00207423	0.0021616	0.00422106
	1072	0.017319	-0.00111847	-0.000380732	0.000284718
	1073	0.0135577	0.000154111	-0.000412796	0.0035429
	1074	0.0167098	-0.00228701	0.00232965	0.00156063
	1075	0.0133373	-0.00116916	0.00049195	0.00175447
	1076	0.0161653	-0.000891325	-0.00172008	0.000504977
	1077	0.0155151	-0.0018956	-0.00115761	0.00112073
	1078	0.0142598	0.000504357	0.000241618	0.0018475
	1079	0.0146898	-0.00193676	-0.0021686	0.00197473
	1080	0.0137802	-0.000509443	-0.00118774	0.00179109
	1081	0.0141453	-0.000828448	-0.000162854	0.00125216
	1082	0.0166493	-0.00231904	-0.000569257	0.00191232
	1083	0.0135577	-0.000869613	0.000940071	0.00248366
	1084	0.0154567	-0.000348615	-0.00162428	0.000368159
	1085	0.0154978	-0.00115394	0.000479584	0.00391501
	1086	0.0164894	-0.000831887	-0.00149023	-4.35365e-05
	1087	0.0166817	0.0013028	-0.00238107	0.00279274
	1088	0.0149296	0.00193433	0.00258538	0.00180971
	1089	0.0165478	0.000443739	-8.90713e-05	0.0038466
	1090	0.0146876	-0.000693163	-0.00120011	0.000265544
	1091	0.0127843	-0.000746904	0.000155078	-0.000117946
	1092	0.0159796	-0.00206065	0.000673511	-0.000234972
	1093	0.0125639	0.00204142	0.00123598	-0.000374203
	1094	0.014787	-0.00130602	0.000323124	0.000841089
	1095	0.0127756	-0.000652391	2.68207e-05	0.00183433
	1096	0.0124926	-0.00212087	0.000633333	0.000185136
	1097	0.0155583	-0.00206409	0.00123985	-0.00093113
	1098	0.0147352	0.000291654	-0.00178692	0.00159428
	1099	0.0162669	-0.00128736	-0.00168687	0.00254311
	1100	0.0165024	0.0011347	-0.00246761	0.000782886

## Sheet: Figure 4b
Figure 4b	1/T (K-1)	ln (ka ) (kPa-1·s-1)
	0.00264	-8.99011
	0.00254	-8.58477
	0.00245	-8.12481
	0.00236	-7.62578

## Sheet: Figure 4c
Figure 4c	1/T (K-1)	ln (ka ) (kPa-1·s-1)
	0.00264	-5.80805
	0.00254	-5.19139
	0.00245	-4.52019
	0.00236	-3.83921

[truncated: 21 more sheets: Figure 4d, Figure 4e, Figure 5c, Figure 5d, Supplementary Fig. 1, Supplementary Fig. 4, Supplementary Fig. 5, Supplementary Fig. 6, Supplementary Fig. 7, Supplementary Fig. 9, Supplementary Fig. 10, Supplementary Fig. 11, Supplementary Fig. 12, Supplementary Fig. 13, Supplementary Fig. 14, Supplementary Fig. 15, Supplementary Fig. 16, Supplementary Fig. 17, Supplementary Fig. 18, Supplementary Fig. 20 …]
